# Supplementary material for: Should we give antibiotics to neonates with mild non-progressive symptoms? A comparison of serial clinical observation and the neonatal sepsis risk calculator
Source: Front Pediatr. 2022 Jul 22;10:882416. doi: 10.3389/fped.2022.882416 (PMC9364607; doi:10.3389/fped.2022.882416)
Supplement: Supplementary file 1 [file Table_1.XLSX]

## Sheet: TUTTI
CODICE IDENTIFICATIVO	SESSO 1.M 2.F	EG sett	EG gg	peso gr	APGAR 5'	febbre materna 1.Si 2.No	TC materna	1. spontaneo 2.TC membr integre 3. TC membr rotte o travaglio	1. PROM >18h 2. PROM< 18h	ore PROM	1. TVR positivo 2. TVR negativo 3. TVR non noto	FDR 1.si 2.no	1. PROM> 18h 2.batteriuria SGB 3.TC mat >38°C 4. EG < 37 ws 5. precedente nato	IAP 0.nessuna 1.completa (>4h) con ampi o cefazol 2.incompleta e/o inadeguata 3. durata imprecisata	1. abt ampio spettro > 4 h 2.abt ampio spettro 2-4 h 3.GBS abt >2 h 4.no abt o < 2 h	OMI 1.Sì 2.No	Sintomi 1. Sì 2. No	Esami 1.Sì 2.No	Antibiotico 1.Sì 2.No	Ricovero in TIN 1.Sì 2.No	Esordio ore di vita	Polipnea (> 60 apm) 1.Sì 2.No 3.Non so	FR apm	Tachicardia ≥ 160 bpm 1. Sì 2.No 3.Non so	FC bpm	TC aumentata o ridotta 1.Sì 2.No 3.Non so	TC °C	Letargia 1.Sì 2.No 3.Non so	Irritabilità 1.Sì 2.No 3. Non so	Convulsioni 1.Sì 2.No 3. Non so	Apnee 1.Sì 2.No 3. Non so	Desaturazioni 1.Sì 2.No 3. Non so	Distress respiratorio 1.Sì 2.No 3. Non so	Polmonite RX 1.Sì 2.No 3. Non so	Emorragia 1.Sì 2.No 3. Non so	Ipotensione 1.Sì 2.No 3. Non so	Colorito grigiastro/pallido 1.Sì 2.No 3. Non so	TR >2 sec 1.Sì 2.No 3. Non so	Disturbi GI 1.Sì 2.No 3. Non so	Ittero significativo 1.Sì 2.No 3. Non so	Ipotono 1.Sì 2.No 3. Non so	Emocromo 1.Sì 2.No	1. Alterato 2. Normale	G.B./mmc	PMN %	PCR 1.Sì 2.No	1. Alterato 2. Normale	PCR mg/dl	PCT 1.Sì 2.No
1	2	40	2	3095	10	2	36	1	2	1	2	2		0	4	2	2	2	2	2
2	2	39	0	3355	10	2	36.5	1	2	0	1	2		2	4	1	2	2	2	2
3	1	37	2	2915	10	2	36.6	1	2	8	2	2		0	0	2	2	2	2	2
4	2	39	3	4240	10	2	36.6	1	2	2	1	2		1	1	2	1	1	1	2	0	1	80	2	120	2		3	3	2	2	3	1	2	2	2	2	2	2	2	2	1	2	16.74	55.8	1	2		1
5	1	40	0	4720	10	2	36.7	1	2	12	1	2		1	1	2	2	2	2	2
6	1	41	1	3825	10	2	36	2	2	0	2	2		0	4	2	2	2	2	2
7	2	39	5	3650	10	2	36	2	2	0	2	2		0	4	2	2	2	2	2
8	2	39	1	3220	10	2	36	2	2	0	3	2		0	4	2	2	2	2	2
9	1	40	0	3345	10	2	36.2	1	2	3	3	2		0	4	2	2	2	2	2
10	1	40	0	3940	10	2	36.3	1	2	3	2	2		0	4	2	2	2	2	2
11	1	40	1	3445	10	2	36.3	1	2	2	2	2		0	4	2	2	2	2	2
12	1	40	2	3900	10	2	36.4	1	2	2	2	2		0	4	2	2	2	2	2
13	1	40	0	3215	10	2	36.4	1	1	19	2	1	1	2	4	1	2	2	2	2
14	2	40	5	3160	10	2	36.5	1	2	1	2	2		0	4	2	2	2	2	2
15	2	41	2	4430	10	2	36.6	3	1	27	2	1	1	0	4	2	2	2	2	2
16	2	35	4	2085	10	2	36.6	3	2	17	3	1	4	0	4	1	2	2	2	2
17	1	39	6	3095	10	2	36.8	3	2	0	2	2		0	4	2	2	2	2	2
18	1	40	6	3780	10	2	37.1	1	2	4	2	2		0	4	2	2	2	2	2
19	1	38	5	3265	10	2	37.2	3	2	9	2	2		0	4	2	2	2	2	2
20	1	40	1	3825	10	2	36	1	2	1	2	2		0	4	2	2	2	2	2
21	2	39	2	2820	10	2	36	1	2	17	2	2		0	4	2	2	2	2	2
22	2	38	5	3430	10	2	36.2	3	2	0	1	2		0	4	2	2	2	2	2
23	1	38	1	3310	10	2	36.3	1	2	0	3	2		0	4	1	2	2	2	2
24	1	38	5	3180	10	2	36.4	1	2	3	2	2		0	4	2	2	2	2	2
25	1	37	3	3120	10	2	36.4	1	2	12	1	2		1	1	2	2	2	2	2
26	1	39	2	3505	9	2	36.6	1	2	0	2	2		0	4	2	2	2	2	2
27	2	38	5	3180	10	2	36.6	1	2	0	2	2		0	4	2	2	2	2	2
28	1	38	6	3060	10	2	36.7	1	2	5	2	2		0	4	2	2	2	2	2
29	2	40	6	3625	8	2	36.7	3	2	13	2	2		0	4	2	2	2	2	2
30	1	38	3	2830	10	2	36.7	1	2	2	2	2		0	4	2	2	2	2	2
31	1	39	1	2905	10	2	37	1	2	0	2	2		0	4	2	2	2	2	2
32	1	38	4	3260	10	2		2	2	0	2	2		0	4	2	2	2	2	2
33	2	38	3	3305	10	2	36	2	2	0	2	2		0	4	2	2	2	2	2
34	2	40	0	3471	10	2	36.2	1	2	0	2	2		0	4	2	2	2	2	2
35	1	39	0	2940	10	2	36.6	1	1	72	2	1	1	1	1	2	2	2	2	2
36	1	39	0	2965	10	2	36.6	2	2	0	2	2		0	4	2	2	2	2	2
37	1	38	6	3240	10	2	36.6	1	2	1	2	2		0	4	2	2	2	2	2
38	2	40	4	3515	10	2	36	3	1	4	1	2		1	1	2	2	2	2	2
39	1	40	0	2540	10	2	36.2	1	2	1	2	2		0	4	2	2	2	2	2
40	2	40	1	3110	10	2	36.4	1	2	1	2	2		0	4	2	2	2	2	2
41	1	36	1	2980	9	2	36.4	1	2	4	3	1	4	0	4	1	2	2	2	2
42	1	36	4	2210	10	2	36.5	1	2	0	3	1	4	0	4	1	2	2	2	2
43	2	39	2	2995	9	2	36.7	1	1	24	2	1	1	1	1	2	1	2	2	2	0	1		2	100	2		2	2	2	2	1	1	2	2	2	2	2	2	2	2	2				2			2
44	1	38	5	3305	10	2	36.8	1	1	48	1	1	1	1	1	2	2	2	2	2
45	2	38	5	2980	9	2	37.2	3	2	12	2	2		0	4	2	2	2	2	2
46	1	40	1	3330	10	2	37.5	1	2	13	2	2		1	1	1	2	2	2	2
47	2	41	0	3945	10	2	36	1	2	0	2	2		0	4	2	2	2	2	2
48	1	40	0	3830	10	2	36	1	2	0	2	2		0	4	2	2	2	2	2
49	2	40	3	2830	10	2	36.4	3	1	18	2	2		0	4	2	2	2	2	2
50	2	38	5	2640	10	2	36.4	1	2	0	1	2		2	4	1	2	2	2	2
51	2	41	0	4250	10	2	36.6	1	2	1	2	2		0	4	2	2	2	2	2
52	1	41	4	3080	10	2	37.5	1	1	28	2	1	1	1	1	2	2	2	2	2
53	1	39	0	3360	9	1	38.1	2	2	0	1	2		2	4	1	2	2	2	2
54	2	36	1	2990	10	2	36	1	2	4	2	1	4	2	2	2	2	2	2	2
55	1	39	5	3620	10	2	36.2	3	1	72	2	1	1	1	1	2	2	2	2	2
56	2	39	3	2995	10	2	36.4	1	2	2	2	2		0	4	2	2	2	2	2
57	1	37	5	3510	10	2	36.4	1	2	0	2	2		0	4	2	2	2	2	2																						1	2	14.52	52.1	2			2
58	1	39	4	3605	10	2	36.8	1	2	1	2	2		0	4	2	2	2	2	2
59	2	37	3	2840	9	2	36	2	2	0	2	2		0	4	2	2	2	2	2
60	2	39	0	3330	10	2	36	1	2	4	2	2		0	4	2	2	2	2	2
61	2	39	1	2670	10	2	36	2	2	0	2	2		0	4	2	2	2	2	2
62	2	39	3	3145	10	2	36	1	1	27	1	1	1	1	1	2	2	2	2	2
63	2	39	1	2820	10	2	36	2	2	0	2	2		0	4	2	2	2	2	2
64	2	39	5	4130	10	2	36.3	1	2	4	2	2		0	4	2	2	2	2	2
65	2	38	4	3630	8	2	36.4	1	2	14	1	2		1	1	2	2	2	2	2
66	1	39	6	3500	8	2	36.4	1	2	9	1	2		1	1	2	2	2	2	2
67	2	40	0	3190	10	2	36.5	1	2	9	1	2		1	1	2	2	2	2	2
68	2	40	4	3345	10	2	36.6	1	2	0	1	2		0	4	1	2	2	2	2
69	1	39	5	3450	10	2	36.6	1	1	38	2	1	1	1	1	2	2	2	2	2
70	1	38	5	2910	10	2	36.6	2	2	0	2	2		0	4	2	2	2	2	2
71	2	39	5	3370	10	2	36.8	1	2	0	2	2		0	4	2	2	2	2	2
72	2	39	3	3340	9	2	37.1	1	1	26	2	1	1	1	1	2	2	2	2	2
73	2	39	0	4235	10	2	36	1	2	0	2	2		0	4	2	2	2	2	2
74	2	38	5	3315	10	2	36	1	2	0	2	2		0	4	2	2	2	2	2
75	2	39	2	2760	10	2	36	1	2	1	1	2		2	4	1	2	2	2	2
76	2	37	4	2920	10	2	36	1	2	15	2	2		0	4	2	2	2	2	2
77	2	39	2	2740	10	2	36.1	1	2	8	2	2		0	4	2	2	2	2	2
78	2	40	4	3570	10	2	36.3	1	2	2	1	2		2	2	2	2	2	2	2
79	1	39	0	4040	9	2	36.3	1	2	0	1	2		2	4	1	2	2	2	2
80	2	40	5	3670	10	2	36.7	1	2	1	2	2		0	4	2	2	2	2	2
81	2	40	2	4200	10	2	36.8	1	2	1	2	2		0	4	2	2	2	2	2
82	1	39	5	3260	9	2	37	1	2	0	2	2		0	4	2	2	2	2	2
83	2	40	6	3580	10	2	36	1	2	0	2	2		0	4	2	2	2	2	2
84	1	40	3	3670	10	2	36	1	2	4	2	2		0	4	2	2	2	2	2
85	2	39	2	3590	8	2	36.1	1	2	0	1	2		2	4	1	2	2	2	2
86	2	40	3	2905	10	2	36.4	1	1	21	2	1	1	2	2	2	2	2	2	2
87	2	39	5	3815	10	2	36.4	3	2	5	2	2		0	4	2	2	2	2	2
88	1	41	0	2670	9	2	36.5	1	2	0	1	2		1	1	2	1	1	1	2	0	2		2	120	3		1	2	2	2	2	1	2	2	2	2	2	2	2	2	1	2	12.76	75.2	1	1	9.9	1
89	1	41	0	4190	10	2	36.6	1	2	15	1	2		1	1	2	2	2	2	2
90	1	41	0	3400	10	2	37.6	3	2	8	1	2		0	4	2	2	2	2	2
91	1	39	6	3040	10	2	36	1	2	0	1	2		2	4	1	2	2	2	2
92	2	39	1	2780	10	2	36	2	2	0	2	2		0	4	2	2	2	2	2
93	2	39	1	2590	10	2	36	2	2	0	2	2		0	4	2	2	2	2	2
94	2	39	1	2845	10	2	36	2	2	0	2	2		0	4	2	2	2	2	2
95	2	36	6	2910	9	2	36.1	2	2	0	2	1	4	0	4	2	2	2	2	2
96	2	36	6	2900	10	2	36.1	2	2	0	2	1	4	0	4	2	2	2	2	2
97	2	35	6	2760	10	2	36.1	1	2	3	3	1	24	1	1	1	2	2	2	2
98	1	37	3	2750	10	2	36.3	2	2	0	2	2		0	4	2	2	2	2	2
99	1	37	5	2850	10	2	36.3	1	2	0	2	2		0	4	2	2	2	2	2
100	1	41	0	3610	10	2	36.4	1	2	7	2	2		0	4	2	2	2	2	2
101	2	37	5	2980	10	2	36.8	1	2	0	2	2		0	4	2	2	2	2	2
102	2	37	5	2910	10	2	36.8	3	2	3	2	2		0	4	2	2	2	2	2
103	2	39	5	3440	9	2	36.9	1	2	15	2	2		0	4	2	2	2	2	2
104	1	40	0	3010	10	2	36	1	2	0	2	2		0	4	2	2	2	2	2
105	2	41	3	4450	10	2	36.1	1	2	0	1	2		2	2	2	2	2	2	2
106	2	41	4	3120	9	2	37.2	1	2	6	2	2		0	4	2	2	2	2	2
107	2	37	6	3405	9	2	36	1	2	0	2	2		0	4	2	2	2	2	2
108	2	40	0	3350	10	2	37.1	3	1	28	2	1	1	1	1	2	2	2	2	2
109	1	39	1	3250	9	2	36	1	2	0	2	2		0	4	2	2	2	2	2
110	1	39	4	3680	8	2	36	1	2	5	2	2		0	4	2	1	1	1	1	0	1		2	129	2		2	2	2	1	3	1	2	2	2	2	2	2	2	1	1	2	11.35	82.6	1	2	<0,5	1
111	2	39	0	3210	10	2	36.6	1	2	2	2	2		0	4	2	2	2	2	2
112	1	39	6	2190	9	2	36.6	2	2	0	3	2		0	4	2	2	2	2	2
113	1	39	1	2645	10	2	37	1	2	17	1	2		1	1	2	2	2	2	2
114	2	39	4	3235	10	2	36	1	2	12	2	1	2	0	4	1	2	2	2	2
115	1	40	0	3850	10	2	36	1	2	4	2	2		0	4	2	2	2	2	2
116	2	41	0	3870	10	2	36	1	2	1	2	2		0	4	2	2	2	2	2
117	1	37	3	3065	10	2	36	2	2	0	3	2		0	4	2	2	2	2	2
118	2	38	1	3140	10	2	36	1	2	0	2	2		0	4	2	2	2	2	2
119	1	39	5	3335	10	2	36.1	1	2	2	2	2		0	4	2	2	2	2	2
120	1	39	1	4240	10	2	36.5	2	2	0	2	2		0	4	2	2	2	2	2
121	2	38	4	2810	10	2	36.6	2	2	0	2	2		0	4	2	2	2	2	2
122	2	39	0	3760	10	2	36.6	2	2	0	2	2		0	4	2	2	2	2	2
123	1	40	4	3540	9	2	37	1	2	0	2	2		0	4	2	2	2	2	2
124	1	36	4	3170	10	2	36	1	2	0	3	1	4	1	1	2	2	2	2	2
125	1	38	4	3900	10	2	36	1	2	0	2	1	2	0	4	1	2	2	2	2
126	2	40	1	3145	10	2	36	1	2	0	2	2		0	4	2	2	2	2	2
127	2	34	1	2145	10	2	36	1	1	183	2	1	14	1	1	2	2	2	2	2
128	1	38	4	2950	10	2	36.2	1	1	28	2	1	1	1	1	2	2	2	2	2
129	1	39	0	4190	8	2	0	1	2	15	2	2		0	4	2	2	2	2	2
130	2	37	5	3060	10	2	36	1	2	12	2	2		0	4	2	2	2	2	2
131	1	41	3	4125	10	2	36.5	1	1	24	2	1	1	1	1	2	2	2	2	2
132	1	39	2	3435	10	2	37	1	1	19	2	2		0	4	2	2	2	2	2
133	2	38	2	2720	10	2	36	3	2	14	3	2		0	4	2	2	2	2	2
134	1	38	2	3415	10	2	36	1	1	48	2	1	1	1	1	2	2	2	2	2
135	2	38	5	3550	10	2	36	1	2	3	2	2		0	4	2	2	2	2	2
136	1	39	0	3215	10	2	36	1	2	3	2	2		0	4	2	2	2	2	2
137	1	37	4	2305	10	2	36	1	2	0	3	2		0	4	1	2	2	2	2
138	1	37	0	2720	9	2	36	1	1	149	1	1	1	1	1	2	1	2	2	2	0	1	60	2	120	1	35.6	2	2	2	2	2	1	2	2	2	2	2	2	2	2	2				2			2
139	2	40	0	2630	10	2	36	2	2	0	2	2		0	4	2	2	2	2	2
140	1	39	2	3380	10	2	36	2	2	0	1	2		0	4	2	2	2	2	2
141	2	39	3	2970	10	2	36.2	1	2	2	2	2		0	4	2	2	2	2	2
142	2	40	2	3070	10	2	36.5	1	2	11	2	2		0	4	2	2	2	2	2
143	1	39	2	3810	10	2	36.5	1	2	7	2	2		0	4	2	2	2	2	2
144	2	39	1	3670	10	2	36.8	1	2	0	2	2		0	4	2	2	2	2	2
145	1	39	0	3290	10	2	36	1	2	15	2	2		0	4	2	2	2	2	2
146	2	37	5	3850	10	2	36	3	2	7	2	2		0	4	2	2	2	2	2
147	2	40	4	3975	10	2	36	1	2	2	2	2		0	4	2	2	2	2	2
148	1	41	3	3120	10	2	36	1	2	1	2	2		0	4	2	2	2	2	2
149	2	38	6	3240	10	2	36	1	2	13	2	2		0	4	2	2	2	2	2
150	1	38	6	3480	10	2	36.1	1	2	7	2	2		0	4	2	2	2	2	2
151	1	40	4	3340	8	2	36.1	1	2	4	2	2		0	4	2	1	1	2	1	0	1	65	2	141	2		2	2	2	2	3	1	2	2	2	1	3	2	2	3	1	2	12.83	48.2	1	2	0.9	2
152	1	38	6	3650	10	2	37.1	3	1	41	2	1	1	1	1	2	2	2	2	2
153	2	36	5	2540	10	2	37.7	1	1	36	3	1	14	1	1	2	2	2	2	2
154	1	39	1	4150	10	2	36	1	2	3	1	2		1	1	2	2	2	2	2
155	2	36	0	2250	9	2	36	2	2	0	3	1	4	2	2	2	2	2	2	2
156	2	39	6	3470	10	2	36	1	2	14	1	2		1	1	2	2	2	2	2
157	1	38	3	2770	10	2	36	1	2	0	2	2		0	4	2	2	2	2	2
158	1	39	4	4070	10	2	36	1	2	6	1	2		2	2	2	2	2	2	2
159	1	36	3	3030	10	2	36.2	1	2	2	3	1	4	2	2	1	2	2	2	2
160	1	39	4	4075	10	2	36.3	1	2	3	2	2		0	4	2	2	2	2	2
161	2	38	3	4030	10	2	36.3	1	2	2	2	2		0	4	2	2	2	2	2
162	1	38	4	3245	9	2	36.8	1	2	2	1	2		2	4	1	2	2	2	2
163	2	37	6	3340	10	2	36	1	2	6	2	2		0	4	2	2	2	2	2
164	2	41	1	3410	10	2	36.5	1	2	0	2	2		0	4	2	2	2	2	2
165	2	38	3	3025	10	2	36	1	2	2	2	2		0	4	2	2	2	2	2
166	2	39	2	3265	10	2	36	1	1	23	2	1	1	1	1	2	2	2	2	2
167	1	39	4	2905	10	2	36	2	2	0	1	2		0	4	2	2	2	2	2
168	1	39	3	3165	10	2	36	2	2	0	2	2		0	4	2	2	2	2	2
169	2	39	4	3150	10	2	36	2	2	0	2	2		0	4	2	2	2	2	2
170	2	36	5	2800	10	2	36.3	1	1	19	2	1	14	1	1	2	2	2	2	2
171	1	38	5	2870	10	2	36.4	2	2	0	2	2		0	4	2	2	2	2	2
172	1	38	5	2995	10	2	36.4	2	2	0	2	2		0	4	2	2	2	2	2
173	1	40	2	3160	9	2	36.5	1	2	1	2	2		0	4	2	2	2	2	2
174	1	40	3	3475	9	2	36.7	3	2	15	2	2		0	4	2	2	2	2	2
175	1	40	3	3675	10	2	37	1	1	32	2	1	1	1	1	2	2	2	2	2
176	2	40	6	3580	10	2	36.3	1	2	0	2	2		0	4	2	2	2	2	2
177	2	36	6	2640	10	2	36.4	3	1	52	2	1	14	1	1	2	2	2	2	2
178	1	40	0	3590	10	2	36.4	1	2	5	2	2		0	4	2	2	2	2	2
179	1	40	1	3150	10	2	36.5	1	2	0	1	2		2	2	2	2	2	2	2
180	2	39	4	3680	10	2	36.5	1	1	32	1	1	1	1	1	2	2	2	2	2
181	2	39	4	3370	10	2	36.7	1	2	3	2	2		0	4	2	2	2	2	2
182	1	39	1	3490	10	2	36.7	1	1	26	1	1	1	1	1	2	2	2	2	2
183	2	40	2	3330	10	2	36.9	1	2	0	1	2		2	4	1	2	2	2	2
184	1	38	4	2680	10	2	36	1	1	29	2	1	1	1	1	2	2	2	2	2
185	1	38	2	3070	10	2	36	1	2	0	2	2		0	4	2	2	2	2	2
186	1	40	6	3190	10	2	36.1	1	2	7	2	2		0	4	2	2	2	2	2
187	1	40	0	3135	10	2	36.2	1	2	0	2	2		0	4	2	2	2	2	2
188	2	39	5	3420	10	2	36.2	1	1	33	2	1	1	1	1	2	2	2	2	2
189	2	41	2	4090	9	2	36.3	3	1	21	2	1	1	2	2	2	2	2	2	2
190	2	40	1	3280	10	2	36.8	1	2	0	2	2		0	4	2	2	2	2	2
191	2	39	4	3115	10	2	36	1	2	0	2	2		0	4	2	2	2	2	2
192	2	38	6	3060	9	2	36	2	2	0	2	2		0	4	2	2	2	2	2
193	2	41	1	3200	10	2	36	2	2	0	1	2		2	4	1	2	2	2	2
194	1	37	0	3000	10	2	36.1	2	2	0	2	2		0	4	2	2	2	2	2
195	2	39	6	3350	10	2	36.2	2	2	0	2	2		0	4	2	2	2	2	2
196	1	39	1	3760	10	2	36.4	1	2	0	2	2		0	4	2	2	2	2	2
197	1	41	0	3650	10	2	36.4	3	1	22	1	1	1	1	1	2	2	2	2	2
198	1	38	5	3220	10	2	36.5	2	2	0	2	2		0	4	2	2	2	2	2
199	1	42	0	3716	5	2	36.6	1	2	8	1	1	1	1	1	2	1	1	2	1	0	2		1	166	2	36.2	2	2	2	1	1	1	2	2	3	2	2	2	2	1	1	2	19.65	76.8	1	2	<0,5	1
200	2	40	0	2955	10	2	36.7	3	2	12	2	2		0	4	2	2	2	2	2
201	1	40	5	4270	10	2	37.1	1	2	2	2	2		0	4	2	2	2	2	2
202	2	38	6	3035	10	2	36	1	2	0	2	2		0	4	2	2	2	2	2
203	2	39	3	3860	10	2	36	1	1	21	1	1	1	1	1	2	2	2	2	2
204	2	41	0	3290	10	2	36	1	2	0	2	2		0	4	2	2	2	2	2
205	1	38	0	3190	10	2	36	1	2	0	2	2		0	4	2	2	2	2	2
206	1	41	4	3795	10	2	36.5	1	2	9	2	2		0	4	2	1	1	1	1	20	1	80	2	130	2	36.5	2	2	2	2	2	1	2	2	3	2	3	2	2	3	1	2	11.4	48.3	1	1	3.7	1
207	2	39	6	2945	10	2	36	1	2	0	2	2		0	4	2	2	2	2	2
208	2	40	4	3610	10	2	36.6	1	2	13	2	2		0	4	2	2	2	2	2
209	1	40	0	3670	9	2	36.8	1	2	2	2	2		0	4	2	1	2	2	2	1	1		2	142	2		2	2	2	2	2	1	2	2	2	2	2	2	2	1	2				2			2
210	1	41	1	3830	10	2	36	1	2	2	2	2		0	4	2	2	2	2	2
211	1	40	2	3800	10	2	36.1	1	2	1	2	2		0	4	2	2	2	2	2
212	2	39	4	3565	10	2	36.2	1	2	17	2	2		0	4	2	2	2	2	2
213	2	38	2	2925	10	2	36.2	1	2	0	2	2		0	4	2	2	2	2	2
214	1	39	3	3200	8	2	36.8	1	2	4	1	2		1	1	2	1	1	2	1	0	2		2	113	2	36	2	2	2	1	1	1	2	2	2	2	2	2	2	1	1	2	12.7	64.5	1	1	1.4	1
215	1	39	4	3590	10	2	36	2	2	0	2	2		0	4	2	2	2	2	2
216	1	37	1	2900	10	2	36	1	1	32	2	1	1	1	1	2	2	2	2	2
217	2	38	6	3780	10	2	36	1	1	61	2	1	1	1	1	2	2	2	2	2
218	1	35	5	2690	8	2	36	1	2	9	1	1	24	1	1	2	2	2	2	2
219	1	38	1	2865	10	2	36.2	2	2	0	2	2		0	4	2	2	2	2	2
220	2	40	6	2785	10	2	36.5	1	2	1	2	2		0	4	2	2	2	2	2
221	2	40	1	3090	10	2	36.5	1	1	19	1	1	1	2	1	1	2	2	2	2
222	2	40	1	3240	10	2	36.6	1	2	0	1	2		2	4	1	2	2	2	2
223	1	41	0	3670	9	2	37.2	1	1	20	1	1	1	1	1	2	2	2	2	2
224	1	38	3	3210	9	2	36	1	2	1	1	2		2	2	2	2	2	2	2
225	2	41	3	3240	10	2	36	3	2	17	1	1	2	1	1	2	2	2	2	2
226	2	39	4	3445	10	2	36	1	1	40	2	1	1	1	1	2	2	2	2	2
227	1	39	1	3620	10	2	36.1	1	2	1	2	2		0	4	2	2	2	2	2
228	1	37	6	3385	10	2	36.8	3	2	2	2	2		0	4	2	2	2	2	2
229	1	38	3	3000	10	2	36.8	1	2	0	1	2		2	4	1	2	2	2	2
230	1	40	0	3225	10	2	36	1	2	0	2	2		0	4	2	1	2	2	2	0	2		2		2		2	2	2	2	2	2	2	2	2	2	2	2	2	2	2				2			2
231	2	41	3	2630	10	2	36	2	2	0	2	2		0	4	2	2	2	2	2
232	2	38	6	3960	10	2	36	1	2	0	1	2		2	4	1	2	2	2	2
233	2	40	1	3445	10	2	36.1	1	2	0	1	2		2	4	1	2	2	2	2
234	1	40	1	3620	10	2	36.5	2	2	0	2	2		0	4	2	2	2	2	2
235	2	40	5	3760	10	2	36	1	2	6	1	2		2	1	1	2	2	2	2
236	2	38	3	2425	9	2	36	2	2	0	2	2		0	4	2	2	2	2	2
237	2	40	0	3760	10	2	36	1	2	0	1	2		2	4	1	2	2	2	2
238	1	38	3	3585	10	2	36	1	2	3	2	2		0	4	2	2	2	2	2
239	2	38	5	3030	8	2	36	2	2	0	2	2		0	4	2	2	2	2	2
240	2	36	3	2650	10	2	36	1	2	1	2	1	4	0	4	2	2	2	2	2
241	2	39	4	2625	10	2	36.1	1	2	0	1	2		2	4	1	2	2	2	2
242	1	39	4	3270	10	2	36.1	1	1	18	2	2		1	1	2	2	2	2	2
243	1	39	3	3980	9	2	36.2	2	2	0	2	2		0	4	2	2	2	2	2
244	1	40	1	3120	10	2	36.2	1	2	0	2	2		2	2	2	2	2	2	2
245	1	39	4	3665	10	2	36.3	1	2	0	2	2		0	4	2	2	2	2	2
246	2	37	6	3670	10	2	36.5	1	2	3	1	2		2	4	1	2	2	2	2
247	1	40	2	2880	10	2	36.5	1	2	0	1	2		1	1	2	2	2	2	2
248	2	39	4	3105	10	2	36.9	1	2	0	2	2		0	4	2	2	2	2	2
249	1	39	4	4110	10	2	37.1	2	2	0	2	2		0	4	2	2	2	2	2
250	1	40	2	3080	10	2	37.3	1	2	4	1	2		2	4	1	2	2	2	2
251	2	40	1	3390	10	2	36	1	2	7	2	2		0	4	2	2	2	2	2
252	1	41	4	3740	9	2	36	1	2	4	2	2		0	4	2	2	2	2	2
253	1	39	4	2930	9	2	36	1	2	0	2	2		0	4	2	1	1	2	2	0	1	85	2	135	1	35	2	2	2	2	2	1	2	2	3	2	2	2	2	2	1	2	19.1	67.5	1	1	1.6	2
254	2	40	1	3385	10	2	36.2	1	1	19	2	1	1	2	4	1	2	2	2	2
255	1	40	0	3720	10	2	36.4	1	2	0	1	2		2	2	2	2	2	2	2
256	2	41	0	2945	9	2	36.5	1	2	4	2	2		0	4	2	2	2	2	2
257	2	39	0	3010	10	2	36.8	1	2	0	2	2		0	4	2	2	2	2	2
258	2	39	6	3475	10	2	36	1	2	0	2	2		0	4	2	2	2	2	2
259	1	36	4	2670	8	2	36.3	1	2	7	3	1	4	2	2	2	1	1	2	2	0	1	70	2	120	3		2	2	2	2	2	1	2	2	2	2	3	2	2	2	1	2	20.37	72.3	1	2	<0,2	2
260	2	40	2	3700	10	2	36.6	1	2	0	2	2		0	4	2	2	2	2	2
261	2	39	6	3315	10	2	36.8	1	2	7	2	2		0	4	2	2	2	2	2
262	1	37	5	3320	10	2	36	3	2	1	2	2		0	4	2	2	2	2	2
263	1	40	0	3740	9	2	36	1	2	1	2	2		0	4	2	1	2	2	2	0	1	60	2	127	1		2	2	2	2	2	1	2	2	2	2	2	2	2	2	2				2			2
264	1	38	4	3575	10	2	36.3	1	2	6	2	2		0	4	2	2	2	2	2
265	2	40	1	3820	10	2	36.7	1	2	2	1	2		2	4	1	1	1	2	2	5	1	70	2	105	3		2	2	2	2	2	1	2	2	2	2	2	2	2	2	1	coagulato			1	1	2.4	2
266	1	40	0	3050	10	2	36.9	1	2	10	1	1	5	1	1	2	2	2	2	2
267	2	36	6	3025	10	2	37	1	1	51	3	1	14	1	1	2	2	2	2	2
268	2	40	5	2585	10	2	36	2	2	0	2	2		0	4	2	2	2	2	2
269	1	38	6	3470	10	2	36	1	2	0	2	2		0	4	2	2	2	2	2
270	1	41	1	3650	10	2	36	1	2	4	2	2		0	4	2	2	2	2	2
271	2	39	5	2955	10	2	36	1	1	24	1	1	1	1	1	2	2	2	2	2
272	2	37	5	3100	10	2	36	1	1	47	2	1	1	1	1	2	2	2	2	2
273	2	37	1	2800	10	2	36	2	2	0	2	2		0	4	2	2	2	2	2
274	1	39	1	3665	10	2	36.2	1	2	0	2	2		0	4	2	2	2	2	2
275	1	40	1	3080	10	2	36.2	1	2	14	2	2		0	4	2	2	2	2	2
276	1	41	3	3850	9	2	36.2	1	2	0	1	2		2	4	1	1	1	2	2	0	1	70	2		2		2	2	2	2	2	2	2	2	2	2	2	2	2	2	1	1	32.07	70.8	1	2	<0,2	2
277	1	39	2	3850	6	2	36.2	3	2	4	2	2		0	4	2	1	1	2	1	0	2	39	2	121	1	35.5	1	2	2	2	1	1	2	2	3	1	2	3	3	1	1	2	21.69	65.4	1	2	0.5	2
278	1	40	5	3960	10	2	36.5	1	2	0	2	2		0	4	2	1	1	1	2	20	1	70	2		2		2	2	2	2	2	2	2	2	2	2	2	2	2	2	1	2	16.78	71.5	1	1	5.9	2
279	1	39	3	3315	10	2	37.4	1	2	3	2	2		0	4	2	2	2	2	2
280	1	39	0	2780	10	2	36	1	1	24	2	1	1	1	1	2	2	2	2	2
281	2	39	2	3040	10	2	36	2	2	0	2	2		0	4	2	2	2	2	2
282	1	40	1	4180	10	2	36.4	3	1	38	2	1	1	1	1	2	2	2	2	2
283	1	40	0	3220	10	2	36.5	1	1	62	2	1	1	1	1	2	2	2	2	2
284	1	39	4	3530	9	2	36.6	1	2	7	2	2		0	4	2	2	2	2	2
285	1	37	4	2910	10	2	36.9	1	2	11	2	2		0	4	2	2	2	2	2
286	1	40	2	3450	10	2	36	1	2	1	2	2		0	4	2	2	2	2	2
287	1	39	2	3095	10	2	36	1	2	5	2	2		0	4	2	2	2	2	2
288	1	37	1	3730	10	2	36	1	2	0	1	1	2	1	1	2	2	2	2	2
289	1	37	0	3140	10	2	36	3	1	47	1	1	1	1	1	2	2	2	2	2
290	2	39	2	3370	10	2	36.2	1	2	2	2	2		0	4	2	2	2	2	2
291	2	41	2	3240	10	2	36.4	1	2	10	2	2		0	4	2	2	2	2	2
292	1	37	4	2990	10	2	36.4	1	1	29	2	1	1	1	1	2	2	2	2	2
293	1	40	5	2910	10	2	36.5	1	2	6	2	2		0	4	2	2	2	2	2
294	2	39	6	2650	10	2	36	1	2	2	2	2		0	4	2	2	2	2	2
295	2	39	2	3020	10	2	36	1	2	17	1	2		1	1	2	2	2	2	2
296	2	41	3	3410	9	2	36.1	1	2	1	2	2		0	4	2	2	2	2	2
297	1	38	0	2550	10	2	36.2	2	2	0	2	2		0	4	2	2	2	2	2
298	1	40	4	3775	10	2	36.3	1	2	3	2	2		0	4	2	2	2	2	2
299	1	40	1	3405	10	2	36.4	1	1	18	2	2		0	4	2	2	2	2	2
300	1	39	3	3540	10	2	36.5	1	1	34	2	1	1	1	1	2	2	2	2	2
301	1	40	6	3560	9	2	36.5	1	2	2	2	2		0	4	2	2	2	2	2
302	1	39	2	3550	10	2	36.7	1	2	0	2	2		0	4	2	2	2	2	2
303	1	41	2	3020	10	2	36.8	1	1	50	2	1	1	1	1	2	2	2	2	2
304	1	41	3	3730	10	2	36.9	1	2	15	2	2		0	4	2	2	2	2	2
305	1	41	3	3320	10	2	37	1	2	2	2	2		0	4	2	2	2	2	2
306	2	40	2	3600	9	1	38.3	3	2	10	1	1	23	1	1	2	2	2	2	2
307	2	37	6	2980	10	2	36	1	2	12	2	2		0	4	2	2	2	2	2
308	2	39	3	2710	9	2	36	1	2	1	2	2		0	4	2	2	2	2	2
309	2	40	1	4020	10	2	36	1	2	0	2	2		0	4	2	2	2	2	2
310	2	39	4	3335	10	2	36.1	1	2	0	2	2		0	4	2	2	2	2	2
311	1	39	5	3630	10	2	36.5	1	1	23	1	1	1	1	1	2	2	2	2	2
312	2	40	2	3200	10	2	36	1	2	8	2	2		0	4	2	2	2	2	2
313	1	39	6	3760	10	2	36	1	2	0	2	2		0	4	2	2	2	2	2
314	1	40	2	3400	10	2	36.1	1	2	0	2	2		0	4	2	2	2	2	2
315	2	41	5	3720	10	2	36.8	3	1	79	2	1	1	1	1	2	2	2	2	2
316	2	40	1	3330	10	2	36	1	2	1	2	2		0	4	2	2	2	2	2
317	2	40	4	3610	10	2	36	1	2	0	2	2		0	4	2	2	2	2	2
318	1	40	3	2950	10	2	36.1	1	2	8	2	2		0	4	2	2	2	2	2
319	1	39	6	3080	10	2	36.3	1	2	16	1	2		1	1	2	2	2	2	2
320	2	40	5	3555	10	2	36.7	1	2	12	2	2		0	4	2	2	2	2	2
321	2	38	5	3120	10	2	36	2	2	0	2	2		0	4	2	2	2	2	2
322	2	41	0	3420	10	2	36	1	2	0	2	2		0	4	2	2	2	2	2
323	1	36	6	2245	10	2	36	1	2	0	2	1	4	0	4	2	2	2	2	2
324	2	40	4	3495	10	2	36	2	2	0	1	2		0	4	1	1	1	1	2	7	1	80	2	120	2		2	2	2	2	1	1	2	2	2	2	2	2	2	2	1	2	14.53	75.3	1	1	5.8	1
325	1	39	4	3585	9	2	36.2	1	2	12	2	2		0	4	2	2	2	2	2
326	1	40	5	3050	9	2	36.3	1	2	1	2	2		0	4	2	2	2	2	2
327	1	38	2	2800	10	2	36.8	1	2	1	2	2		0	4	2	2	2	2	2
328	1	38	4	3010	10	2	36	1	2	14	2	2		0	4	2	2	2	2	2
329	1	40	6	2940	10	2	36.2	1	2	2	2	2		0	4	2	2	2	2	2
330	1	40	1	3335	10	2	36.3	1	2	0	2	2		0	4	2	2	2	2	2
331	1	39	0	3280	10	2	36.5	1	1	31	1	1	1	1	1	2	2	2	2	2
332	2	38	4	3010	10	2	36.7	3	2	12	2	2		0	4	2	2	2	2	2
333	2	40	0	3055	10	2	37	1	1	26	2	1	1	1	1	2	2	2	2	2
334	1	39	3	3860	9	2	36	1	2	1	2	2		0	4	2	2	2	2	2
335	2	41	4	3270	10	2	36	1	2	3	2	2		0	4	2	2	2	2	2
336	2	40	3	3050	10	2	36.1	1	2	16	2	2		0	4	2	2	2	2	2
337	2	38	4	2440	10	2	36.1	1	2	0	2	2		0	4	2	2	2	2	2
338	1	40	4	3535	9	2	36.6	1	2	15	1	2		1	1	2	2	2	2	2
339	1	39	4	3000	10	2	36.6	1	2	0	2	2		0	4	2	2	2	2	2
340	1	40	0	3260	10	2	36.8	1	2	0	2	2		0	4	2	2	2	2	2
341	2	37	4	3320	10	2	37.7	1	1	26	2	1	1	1	1	2	2	2	2	2
342	2	40	2	3290	10	2	36	1	2	0	2	2		0	4	2	2	2	2	2
343	1	41	4	4010	10	2	36	1	2	2	2	2		0	4	2	2	2	2	2
344	1	38	0	3390	10	2	36	1	2	0	2	2		0	1	2	2	2	2	2
345	1	38	5	3900	10	2	36	2	2	0	2	2		0	4	2	2	2	2	2
346	2	39	0	2275	10	2	36	1	2	3	2	2		0	4	2	2	2	2	2
347	2	38	6	3090	10	2	36.3	1	2	5	2	2		0	4	2	2	2	2	2
348	1	39	5	4150	10	2	36.4	1	2	5	1	1	2	1	1	2	2	2	2	2
349	1	41	2	3285	10	2	36.6	1	1	26	1	1	1	1	1	2	2	2	2	2
350	1	40	3	3820	10	2	36.7	1	2	0	1	2		1	1	2	1	1	1	2	0	1	80	2	120	3		2	2	2	2	1	1	2	2	2	2	2	2	2	2	1	2	11.59	78.3	1	1	3.1	2
351	2	41	1	3800	10	2	36.8	1	2	0	2	2		0	1	2	2	2	2	2
352	1	39	6	3475	8	2	36	1	2	1	1	2		1	1	2	2	2	2	2
353	2	41	0	3340	10	2	36.3	1	2	6	2	2		0	1	2	2	2	2	2
354	2	40	1	2830	10	2	36.5	1	2	0	2	2		0	4	2	2	2	2	2
355	2	37	1	3580	10	2	37	1	2	0	2	2		0	4	2	2	2	2	2
356	1	41	4	3380	10	2	37.2	3	1	23	2	1	1	2	2	2	2	2	2	2
357	2	39	1	4150	10	2	37.3	1	2	0	2	2		0	4	2	2	2	2	2
358	1	40	0	4290	9	2	37.9	3	2	4	1	2		1	1	2	1	1	2	2	0	1	75	2	130	3		2	2	2	2	2	2	2	2	2	2	2	2	2	2	2				1	2
359	1	39	3	2820	10	2	36	1	1	18	1	2		1	1	2	2	2	2	2
360	1	39	1	3100	9	2	36	1	2	0	2	2		0	4	2	2	2	2	2
361	1	39	4	3600	9	2	36	2	2	0	1	2		2	4	1	2	2	2	2
362	1	40	0	3900	10	2	36	1	2	2	2	2		0	4	2	2	2	2	2
363	1	35	2	3100	9	2	36	2	2	0	2	1	4	0	4	2	1	2	2	1	0	1	70	2	133	3		2	2	2	2	3	1	2	2	3	1	2	2	2	1	2				2			2
364	2	39	6	3070	10	2	36	1	2	0	2	2		0	4	2	2	2	2	2
365	1	38	6	3370	10	2	36	1	2	13	2	2		0	4	2	2	2	2	2
366	1	40	5	3235	10	2	36	3	2	6	2	2		0	4	2	2	2	2	2
367	2	39	2	2955	10	2	36.1	1	2	0	1	2		2	4	1	2	2	2	2
368	2	41	3	3920	10	2	36.5	1	2	0	1	2		2	4	1	2	2	2	2
369	1	39	0	2900	10	2	36	2	2	0	2	2		0	4	2	2	2	2	2
370	2	38	5	2695	10	2	36	2	2	0	2	2		0	4	2	2	2	2	2
371	2	40	1	3580	10	2	36.1	1	1	26	2	1	1	1	1	2	2	2	2	2
372	2	41	1	3310	10	2	36.2	1	2	0	2	2		0	4	2	2	2	2	2
373	1	41	1	3530	10	2	36.2	1	2	9	2	2		0	4	2	2	2	2	2
374	1	41	0	2880	10	2	36.5	1	2	11	2	2		0	4	2	2	2	2	2
375	2	39	3	3380	10	2	36.6	2	2	0	1	2		0	4	2	2	2	2	2
376	1	40	5	2985	10	2	36.6	1	1	19	2	1	1	2	4	2	2	2	2	2
377	1	39	3	3465	10	2	36.7	1	1	25	2	1	1	1	1	2	2	2	2	2
378	1	41	3	3460	10	2	36.9	1	2	0	2	2		0	4	2	2	2	2	2
379	1	37	2	3350	10	2	36	1	1	27	1	1	12	1	1	2	2	2	2	2
380	2	40	6	3400	10	2	36.6	1	1	27	2	1	1	1	1	2	2	2	2	2
381	2	40	0	2890	8	2	36.7	1	1	27	2	1	1	1	1	2	2	2	2	2
382	1	39	3	3200	10	2	36.8	3	2	1	2	2		0	4	2	2	2	2	2
383	1	38	5	3680	10	2	36	1	2	3	2	2		0	4	2	2	2	2	2
384	1	39	3	3560	9	2	36	1	2	0	2	2		0	4	2	2	2	2	2
385	2	40	0	3920	10	2	36	1	2	0	1	2		2	2	2	2	2	2	2
386	1	39	5	3075	9	2	36.3	1	2	0	2	2		0	4	2	2	2	2	2
387	1	40	0	2930	10	2	36.7	1	2	1	2	2		2	2	1	2	2	2	2
388	2	40	2	3395	10	2	37.6	1	1	24	2	1	1	1	1	2	2	2	2	2
389	1	39	3	3280	10	2	36	1	2	1	2	2		0	4	2	2	2	2	2
390	1	38	4	3840	10	2	36	1	2	6	1	2		1	1	2	2	2	2	2
391	2	40	0	3170	10	2	36	1	2	0	2	2		0	4	2	2	2	2	2
392	1	39	1	4020	9	2	36	1	2	3	2	2		0	4	2	1	1	1	2	0	1	70	2	140	3		2	2	2	2	2	1	2	2	2	2	2	2	2	2	1	2	25.58	76.7	1	1	3.3	2
393	1	37	2	3190	10	2	36.1	1	2	11	2	2		0	4	2	2	2	2	2
394	1	39	2	3860	8	2	36.2	1	2	14	2	2		0	4	2	2	2	2	2
395	2	40	0	3575	10	2	36.4	1	2	3	2	2		0	4	2	2	2	2	2
396	2	40	6	3750	10	2	36.4	1	2	2	2	2		0	4	2	2	2	2	2
397	2	40	0	3970	8	2	36.5	1	2	5	1	2		1	1	2	2	2	2	2
398	2	41	1	3660	10	2	36.6	1	2	12	2	2		0	4	2	2	2	2	2
399	1	34	3	2400	8	2	36.6	3	1	21	3	1	14	1	1	2	1	2	2	1	0	1		2	138	2	36.2	2	2	2	2	2	1	2	2	2	2	2	2	2	2	2				2			2
400	2	39	4	3045	10	2	37	1	1	36	2	1	1	1	1	2	2	2	2	2
401	2	40	5	3750	10	2	37.2	1	2	0	2	2		0	4	2	2	2	2	2
402	1	40	0	2985	9	2	0	1	2	0	2	2		0	4	2	1	2	2	2	0	2	50	2	130			2	2	2	2	2	1	2	2	2	2	2	2	2	2	2				2			2
403	2	40	1	3630	10	2	36.4	1	2	6	2	2		0	4	2	2	2	2	2
404	2	40	0	3450	10	2	37	1	1	22	1	1	1	1	1	2	2	2	2	2
405	1	40	5	3670	10	2	36.2	1	2	0	2	2		0	4	2	2	2	2	2
406	1	38	3	3325	10	2	36.6	1	1	28	2	1	1	1	1	2	2	2	2	2
407	2	40	5	3880	10	2	36	2	2	0	2	2		0	4	2	2	2	2	2
408	2	39	1	2745	8	2	36	2	2	0	1	2		0	4	2	2	2	2	2
409	2	38	0	3245	10	2	36	2	2	0	1	2		0	4	2	2	2	2	2
410	2	40	6	3610	9	2	36	1	2	7	2	2		0	4	2	2	2	2	2
411	1	40	5	3310	10	2	36.2	1	1	33	2	1	1	1	1	2	2	2	2	2
412	2	40	1	3290	10	2	36.5	1	2	1	2	2		0	4	2	2	2	2	2
413	2	41	0	3345	9	2	36.5	1	1	133	2	1	1	1	1	2	2	2	2	2
414	1	39	3	4055	10	2	36.6	1	1	40	2	1	1	1	1	2	2	2	2	2
415	1	38	5	2505	9	2	36.8	1	2	0	2	2		0	4	2	2	2	2	2
416	1	35	2	1300	9	2	37.2	2	2	0	3	1	4	0	4	2	1	1	2	1	0	2	28	2	139	2	36.7	2	2	2	2	2	1	2	2	2	2	2	2	2	2	1	1	4.19	45.6	1	no refertabile		2
417	1	38	1	2920	10	2	36	1	2	0	1	2		2	4	1	2	2	2	2
418	2	40	4	4345	10	2	36	1	2	0	2	2		0	4	2	2	2	2	2
419	2	40	0	2990	10	2	36	1	2	0	1	2		2	4	1	2	2	2	2
420	1	39	6	3050	10	2	36	1	2	0	2	2		0	1	2	2	2	2	2
421	2	41	1	3900	9	2	36.2	1	2	4	2	2		0	4	2	2	2	2	2
422	1	39	4	3050	10	2	36.2	1	2	2	2	2		0	4	2	2	2	2	2
423	1	39	4	3350	10	2	36.5	1	2	17	1	2		1	1	2	2	2	2	2
424	2	38	1	2570	10	2	36.5	1	2	15	1	2		1	1	2	2	2	2	2
425	2	40	0	4050	8	2	36.8	1	2	12	2	2		0	4	2	1	2	2	2	0	1	60	2	130	3		2	2	2	3	3	2	2	2	2	2	2	2	2	1	2				2			2
426	2	40	6	3150	10	2	36	1	2	0	2	2		0	1	2	2	2	2	2
427	1	38	6	3870	10	2	36.2	1	2	0	2	2		0	4	2	2	2	2	2
428	1	39	3	3450	10	2	36.2	1	2	1	1	2		2	4	1	1	1	2	2	22	1	80	2	120	3		2	2	2	2	2	2	2	2	2	2	2	2	2	2	1	2	17.83	75.6	1	1	1.1	2
429	2	37	4	3500	10	2	36.4	1	2	3	2	2		0	4	2	2	2	2	2
430	1	41	3	3750	9	2	36.5	1	2	2	2	2		0	4	2	2	2	2	2
431	2	40	1	3165	10	2	36.6	1	2	2	2	2		0	4	2	2	2	2	2
432	1	39	5	4005	10	2	36.8	1	1	33	2	1	15	1	1	2	2	2	2	2
433	2	40	2	3400	10	2	36	1	2	8	1	2		2	1	1	2	2	2	2
434	1	39	3	4260	10	2	36	1	2	1	2	2		0	4	2	2	2	2	2
435	2	40	6	3300	10	2	36	1	2	3	2	2		0	4	2	2	2	2	2
436	1	38	6	4235	7	2	36.1	2	2	0	2	2		0	4	2	1	2	2	2	0	1	60	2	140	3		2	2	2	2	2	2	2	2	2	2	2	2	2	2	2				2			2
437	1	37	3	3025	10	2	36.6	2	2	0	2	2		0	4	2	2	2	2	2
438	1	40	6	4115	10	2	36.7	1	2	3	2	2		0	4	2	2	2	2	2
439	1	40	1	2980	10	2	36.8	1	2	14	2	2		0	4	2	2	2	2	2
440	2	39	0	2805	10	2	37	3	2	10	1	2		1	1	2	2	2	2	2
441	2	39	4	3280	10	2	36	1	1	19	1	1	1	1	1	2	2	2	2	2
442	1	40	4	3820	10	2	36.1	1	2	12	1	2		1	1	2	2	2	2	2
443	1	41	5	3610	10	2	36.1	1	2	3	2	2		0	4	2	2	2	2	2
444	2	40	0	3130	9	2	36.2	1	1	45	2	1	1	2	2	1	2	2	2	2
445	2	40	5	3490	10	2	36.3	1	1	20	2	1	1	2	4	2	2	2	2	2
446	1	40	2	3445	10	2	36.4	1	2	1	2	2		0	4	2	2	2	2	2
447	1	41	6	4140	10	2	36.5	3	1	32	2	1	1	1	1	2	2	2	2	2
448	2	40	4	4265	10	2	36.7	3	1	21	1	1	1	2	2	1	2	2	2	2
449	1	40	1	3445	9	2	36.8	1	2	14	1	2		1	1	2	2	2	2	2
450	1	41	5	3370	10	2	37	1	2	5	2	2		0	4	2	2	2	2	2
451	1	37	1	3350	10	2	37.3	2	2	0	1	2		0	4	2	2	2	2	2
452	1	38	0	3750	10	2	36	1	2	15	1	2		1	1	2	2	2	2	2
453	2	41	5	3190	10	2	36	1	1	25	2	1	1	0	4	2	2	2	2	2
454	1	38	6	3045	10	2	36.2	1	2	4	1	2		1	1	2	2	2	2	2
455	1	40	6	3340	10	2	36.4	1	2	9	2	2		0	4	2	2	2	2	2
456	2	41	4	3740	10	2	36.9	1	2	8	2	2		0	4	2	2	2	2	2
457	2	40	6	2690	10	2	36	1	2	0	1	2		2	4	1	2	2	2	2
458	1	41	1	3100	10	2	36	1	2	8	2	2		0	4	2	2	2	2	2
459	1	39	4	2820	10	2	36	1	2	0	1	2		1	1	2	2	2	2	2
460	2	41	1	3730	10	2	36.3	1	1	19	1	1	1	1	1	2	2	2	2	2
461	1	41	1	3600	10	2	36.6	1	2	9	1	2		1	1	2	2	2	2	2
462	2	41	4	3540	10	2	36	1	2	10	2	2		0	4	2	2	2	2	2
463	1	40	2	3845	10	2	36	1	2	3	2	2		0	4	2	2	2	2	2
464	1	37	3	2955	10	2	36	1	2	1	2	2		0	4	2	2	2	2	2
465	2	38	4	3245	10	2	36	1	2	0	2	2		0	4	2	2	2	2	2
466	1	39	2	3915	6	2	36.1	2	2	0	2	2		0	4	2	1	2	2	1	0	1	60	2	106	1	35.5	2	2	2	1	1	1	2	2	3	2	2	2	2	1	2				2			2
467	2	39	1	3310	10	2	36.2	1	2	0	2	2		0	4	2	2	2	2	2
468	2	39	1	3195	10	2	36.2	2	2	0	2	2		0	4	2	2	2	2	2
469	1	40	1	2975	9	2	36.8	1	2	0	1	2		2	4	1	2	2	2	2
470	1	39	4	3660	10	2	37.3	1	2	8	2	2		0	4	2	1	1	2	2	15	1	60	2	150	3		2	2	2	2	2	1	2	2	2	2	2	2	2	2	1	2	12.2	52	1	1	1.6	1
471	1	40	5	3955	10	2	36	1	2	0	2	2		0	4	2	2	2	2	2
472	2	39	5	3210	10	2	36	1	2	0	2	2		0	4	2	2	2	2	2
473	1	41	5	3620	8	2	36.6	2	2	0	2	2		0	4	2	2	2	2	2
474	1	41	2	3560	10	2	36.7	1	2	10	2	2		0	4	2	2	2	2	2
475	1	38	0	3460	10	2	37	1	1	29	2	1	1	1	1	2	2	2	2	2
476	2	37	5	2075	10	2	36	1	2	0	1	2		2	4	1	2	2	2	2
477	1	39	4	3520	10	2	36	1	2	0	3	2		0	4	1	2	2	2	2
478	1	39	2	3400	10	2	36.5	1	2	0	2	2		0	4	2	2	2	2	2
479	1	39	5	2990	10	2	37	1	2	4	2	2		0	4	2	2	2	2	2
480	2	38	4	3030	10	1	38.1	2	2	0	1	1	3	2	4	1	2	2	2	2
481	1	36	4	2620	10	2	36	1	1	18	3	1	4	1	1	2	2	2	2	2
482	2	36	4	2445	10	2	36	1	1	18	3	1	4	1	1	2	2	2	2	2
483	1	39	1	3260	10	2	36	1	2	0	2	2		0	4	2	2	2	2	2
484	2	39	2	3350	10	2	36	2	2	0	2	2		0	4	2	2	2	2	2
485	1	38	6	3870	10	2	36	2	2	0	2	2		0	4	2	2	2	2	2
486	1	38	4	2840	9	2	36.3	1	1	31	2	1	1	1	1	2	2	2	2	2
487	1	40	0	3490	10	2	36.3	1	2	0	1	2		2	2	2	2	2	2	2
488	2	41	0	3080	10	2	36.5	1	2	6	2	2		0	4	2	2	2	2	2
489	1	35	0	3140	9	2	36.5	1	1	25	2	1	14	1	1	2	2	2	2	2
490	1	37	0	3575	7	2	36.6	2	2	0	2	2		0	4	2	2	2	2	2
491	2	36	3	2815	10	2	36.6	1	1	194	1	1	14	1	1	2	2	2	2	2
492	1	39	1	3190	10	2	37	1	2	0	2	2		0	4	2	2	2	2	2
493	2	41	0	3790	10	2	36	1	2	1	2	2		0	4	2	2	2	2	2
494	2	40	1	3500	10	2	36	1	2	0	1	2		0	4	1	2	2	2	2
495	2	39	2	2715	10	2	36.3	1	2	9	1	2		1	1	2	2	2	2	2
496	1	39	2	2855	10	2	36.4	1	2	14	2	2		0	4	2	2	2	2	2
497	2	39	5	3050	10	2	36.5	1	2	1	1	2		2	2	2	2	2	2	2
498	2	40	3	2860	10	2	36.5	1	2	11	2	2		0	4	2	2	2	2	2
499	2	39	0	3480	10	2	36.8	1	2	0	1	2		0	4	1	2	2	2	2
500	1	36	3	2640	10	2	36	1	2	15	3	1	4	1	1	2	2	2	2	2
501	1	38	4	3865	10	2	36	1	2	10	2	2		0	4	2	2	2	2	2
502	2	39	2	2460	10	2	36	1	2	1	1	2		2	4	1	2	2	2	2
503	1	40	2	3285	10	2	36	1	1	22	2	1	1	2	2	2	2	2	2	2
504	1	42	0	3850	10	2	36.2	3	2	7	2	2		0	4	2	2	2	2	2
505	2	40	3	4570	10	2	36.3	1	2	0	2	2		0	4	2	2	2	2	2
506	1	42	0	3180	10	2	36	1	2	7	2	2		0	4	2	2	2	2	2
507	1	40	1	3190	10	2	36	1	2	0	1	2		0	4	1	2	2	2	2
508	1	39	0	3320	9	2	36	1	1	19	2	1	1	2	4	1	2	2	2	2
509	2	36	5	2770	10	2	36	1	2	6	3	1	4	2	2	1	2	2	2	2
510	1	40	6	2820	9	2	36.3	1	2	0	2	2		0	4	2	2	2	2	2
511	2	40	1	3570	7	2	36.4	1	1	19	1	1	1	1	1	2	1	1	2	1	0	2	45	2	125	3		2	2	2	1	2	1	2	2	2	2	2	2	2	1	1	2	13.78	59.9	1	2	<0,5	2
512	1	40	0	3640	10	2	36.7	1	1	24	2	1	1	2	1	1	2	2	2	2
513	1	40	0	3750	10	2	36.9	1	1	19	2	1	1	2	4	1	2	2	2	2
514	1	41	3	2880	10	2	37.6	1	1	29	2	1	1	1	1	2	2	2	2	2
515	1	38	1	2540	10	2	36	2	2	0	1	2		0	4	2	2	2	2	2
516	1	39	5	3155	10	2	36	1	2	0	2	2		0	4	2	2	2	2	2
517	2	41	0	3380	10	2	36	1	2	10	2	2		0	4	2	2	2	2	2
518	2	40	1	3120	10	2	36	1	2	1	1	2		2	2	2	2	2	2	2
519	2	37	3	2360	10	2	36	2	2	0	2	2		0	4	2	2	2	2	2
520	1	36	0	2520	10	2	36	3	1	80	2	1	14	1	1	2	2	2	2	2
521	2	36	0	2350	10	2	36	3	1	80	2	1	14	1	1	2	2	2	2	2
522	2	38	4	3280	10	2	36	2	2	0	2	2		0	4	2	2	2	2	2
523	1	40	2	4020	9	2	36.4	1	2	0	2	2		0	4	2	2	2	2	2
524	2	39	6	3260	10	2	36.4	1	2	1	1	2		2	4	1	2	2	2	2
525	1	41	5	3645	10	2	36.6	1	2	0	2	2		0	4	2	2	2	2	2
526	2	39	1	3445	10	2	36.7	2	2	0	2	2		0	4	2	2	2	2	2
527	2	40	2	3445	10	2	36.8	1	2	0	1	2		0	4	1	2	2	2	2
528	2	39	5	3230	10	2	36.9	1	2	0	2	2		0	4	2	2	2	2	2
529	2	40	0	3540	10	2	36	1	2	13	1	2		1	1	2	2	2	2	2
530	1	39	1	3650	9	2	36	1	2	9	2	2		0	4	2	2	2	2	2
531	2	39	4	3535	10	2	36	1	2	4	2	2		0	4	2	2	2	2	2
532	2	41	3	3590	10	2	36	1	2	8	2	2		0	4	2	2	2	2	2
533	2	38	5	3340	10	2	36	1	2	4	2	2		0	4	2	2	2	2	2
534	1	39	6	3600	10	2	36	1	1	34	2	1	1	0	4	2	2	2	2	2
535	2	40	1	3050	10	2	36.2	1	2	1	2	2		0	4	2	2	2	2	2
536	2	40	0	3260	9	2	36.4	1	2	2	2	2		0	4	2	2	2	2	2
537	2	39	2	3555	10	2	36.4	3	2	10	2	2		0	4	2	2	2	2	2
538	1	41	0	3333	7	2	36.4	1	2	7	2	2		0	4	2	1	1	2	1	0	2		2	112			2	2	2	1	2	1	2	2	2	1	2	2	1	1	1	2	22.78	70.2	2
539	2	41	2	3840	10	2	36.6	1	2	0	2	2		0	4	2	2	2	2	2
540	2	38	2	3250	10	2	36	2	2	0	1	2		0	4	2	2	2	2	2
541	1	41	6	3135	10	2	36	1	1	18	2	2		1	1	2	2	2	2	2
542	2	39	3	3080	10	2	36	1	2	11	2	2		0	4	2	2	2	2	2
543	2	41	3	3200	10	2	36	1	2	0	2	2		0	4	2	2	2	2	2
544	2	41	2	3890	10	2	36.4	1	2	0	2	2		0	4	2	2	2	2	2
545	2	40	3	2555	10	2	36	3	1	120	1	1	12	1	1	2	2	2	2	2
546	1	39	1	3670	9	2	36	3	2	1	2	2		0	4	2	2	2	2	2
547	1	40	1	3680	10	2	36.2	1	2	0	1	2		2	2	2	2	2	2	2
548	2	38	0	3590	10	2	36.3	1	2	16	2	2		0	4	2	2	2	2	2
549	1	39	6	3400	10	2	36.3	1	2	0	2	2		0	4	2	2	2	2	2
550	2	38	4	2395	8	2	36.5	1	2	9	2	2		0	4	2	2	2	2	2
551	2	40	2	3230	10	2	36	1	2	0	1	2		2	4	1	2	2	2	2
552	1	40	6	3950	10	2	36	1	2	0	2	2		0	4	2	2	2	2	2
553	1	39	1	3630	10	2	36	1	2	8	2	2		0	4	2	2	2	2	2
554	2	38	5	2930	10	2	36	1	2	0	1	2		1	1	2	2	2	2	2
555	2	39	0	4075	9	2	36.2	1	2	1	1	2		2	2	2	2	2	2	2
556	2	39	0	3085	10	2	36.3	1	2	1	2	2		0	4	2	2	2	2	2
557	1	40	0	3410	10	2	36.5	1	2	1	2	2		0	4	2	2	2	2	2
558	2	39	1	3295	10	2	37.4	1	1	18	2	2		0	4	1	2	2	2	2
559	2	37	4	3230	10	2	36	1	1	31	2	1	1	1	1	2	2	2	2	2
560	2	40	1	3330	10	2	36	1	2	0	1	2		2	4	1	2	2	2	2
561	2	40	1	2760	10	2	36	1	2	7	2	2		0	4	2	2	2	2	2
562	2	41	2	3470	10	2	36.4	1	2	12	1	2		1	1	2	2	2	2	2
563	1	39	5	3395	10	2	36.9	1	2	0	2	2		0	4	2	2	2	2	2
564	2	40	0	3510	10	2	36	1	2	0	2	2		0	4	2	2	2	2	2
565	1	40	6	2760	10	2	36	1	2	5	2	2		0	4	2	2	2	2	2
566	1	40	2	3155	9	2	36	1	1	26	2	1	1	1	1	2	2	2	2	2
567	1	40	3	4120	10	2	36	1	2	5	1	2		2	2	2	2	2	2	2
568	1	41	4	4110	8	2	36	3	2	8	2	2		0	4	2	1	2	2	2	0	1	70	2	146	2		2	2	2	2	2	1	2	2	2	2	2	2	2	2	2				2			2
569	2	41	1	3460	10	2	36.3	1	2	1	1	2		1	1	2	2	2	2	2
570	1	39	6	3040	10	2	36.3	1	1	43	2	1	1	1	1	2	2	2	2	2
571	1	36	5	2960	9	2	36	2	2	0	2	1	4	0	4	2	2	2	2	2
572	1	37	0	2960	10	2	36	1	2	11	2	2		0	4	2	2	2	2	2
573	2	35	3	2430	10	2	36	1	2	2	3	1	4	2	4	1	2	2	2	2
574	2	41	1	3270	10	2	36	1	2	6	2	2		0	4	2	2	2	2	2
575	2	40	2	3500	9	2	36	1	1	35	2	1	1	1	1	2	2	2	2	2
576	1	38	4	3595	10	2	36	2	2	0	1	2		0	4	2	2	2	2	2
577	1	38	6	3600	10	2	36	2	2	0	1	2		0	4	2	2	2	2	2
578	1	40	2	3950	9	2	36	1	2	9	2	2		0	4	2	1	1	2	2	3	1	70	2	130	3		2	2	2	2	2	1	2	2	2	2	2	2	2	2	1	2	17.42	74	1	2	0.52	2
579	1	39	2	3570	10	2	36.1	2	2	0	1	2		0	4	2	2	2	2	2
580	1	38	0	3255	10	2	36.2	1	2	1	2	2		0	4	2	2	2	2	2
581	1	40	3	4000	10	2	36.3	1	2	0	2	2		0	4	2	2	2	2	2
582	1	38	0	3345	10	2	36.7	3	1	44	2	1	1	1	1	2	2	2	2	2
583	2	40	0	2785	10	2	36	1	2	0	2	2		0	4	2	2	2	2	2
584	1	39	2	3470	10	2	36	3	1	37	1	1	1	1	1	2	2	2	2	2
585	1	41	0	3635	8	2	36	3	2	11	2	2		0	4	2	2	2	2	2
586	2	39	5	2810	10	2	36	1	2	0	2	2		0	4	2	2	2	2	2
587	1	40	0	3625	10	2	36.4	1	2	2	1	2		1	1	2	2	2	2	2
588	1	40	0	3235	10	2	36	3	2	7	2	2		0	4	2	2	2	2	2
589	2	38	3	2850	10	2	36	1	2	4	2	2		0	4	2	2	2	2	2
590	1	38	3	2285	9	2	36	1	2	4	2	2		0	4	2	2	2	2	2
591	2	37	1	3030	10	2	36	1	2	10	2	2		0	4	2	2	2	2	2
592	2	37	0	2170	10	2	36	1	2	4	2	2		0	4	2	2	2	2	2
593	1	40	0	3200	10	2	36.4	1	2	3	1	2		2	2	2	2	2	2	2
594	1	38	2	2955	10	2	36.4	1	1	51	2	1	1	1	1	2	2	2	2	2
595	1	39	5	3300	10	2	36.6	1	2	7	2	2		0	4	2	2	2	2	2
596	1	38	0	2940	10	2	36.6	1	1	26	2	1	1	1	1	2	2	2	2	2
597	2	38	3	3290	9	2	36.8	1	2	2	2	2		0	4	2	2	2	2	2
598	1	38	5	3060	10	2	36.8	1	1	32	2	1	1	1	1	2	2	2	2	2
599	2	35	2	2420	10	2	36	1	2	2	3	1	4	0	4	1	2	2	2	2
600	2	40	1	3585	10	2	36	1	1	31	2	1	1	1	1	2	2	2	2	2
601	1	38	4	3560	10	2	36	1	2	0	2	2		0	4	2	2	2	2	2
602	2	37	6	3030	10	2	36	1	2	14	1	2		1	1	2	2	2	2	2
603	1	37	3	2965	10	2	36	2	2	0	1	2		0	4	2	2	2	2	2
604	2	39	5	3060	10	2	36	1	2	10	1	2		1	1	2	2	2	2	2
605	2	37	2	2820	10	2	36.6	1	2	0	2	2		0	4	2	2	2	2	2
606	1	39	2	3600	10	2	36.6	2	2	0	1	2		0	4	2	2	2	2	2
607	1	37	5	3840	10	2	36.8	2	2	0	2	2		0	4	2	2	2	2	2
608	1	41	4	2910	9	2	36.8	1	2	1	2	2		0	4	2	2	2	2	2
609	1	39	0	2635	10	2	36	1	2	1	3	2		1	2	2	2	2	2	2
610	2	41	3	2725	10	2	36.4	1	2	0	2	2		0	4	2	2	2	2	2
611	1	38	4	3285	10	2	36.4	1	2	0	2	2		0	4	2	2	2	2	2
612	1	38	5	3080	9	2	36.5	1	1	25	1	1	1	1	1	2	2	2	2	2
613	2	39	3	3025	9	2	36.8	1	2	0	2	2		0	4	2	2	2	2	2
614	1	39	3	4130	10	2	36	1	2	2	2	2		0	4	2	2	2	2	2
615	1	38	6	2785	10	2	36.5	3	1	47	1	1	1	1	1	2	2	2	2	2
616	1	40	1	3380	6	2	36.7	1	2	1	2	2		0	4	2	1	2	2	1	0	2	32	2	148	1	35.6	2	2	2	2	2	1	2	2	2	2	2	2	2	1	2				2			2
617	1	40	5	3485	10	2	36	1	2	0	2	2		0	4	2	2	2	2	2
618	2	40	2	2770	9	2	36	1	2	1	2	2		0	4	2	2	2	2	2
619	1	40	3	3030	10	2	36.2	1	1	23	2	1	1	2	2	2	2	2	2	2
620	1	39	1	3765	10	2	36.2	1	2	2	2	2		0	4	2	2	2	2	2
621	1	40	4	3730	10	2	36.3	1	2	0	2	2		0	4	2	2	2	2	2
622	2	41	4	2960	10	2	36.3	1	2	1	2	2		0	4	2	2	2	2	2
623	2	39	6	3420	10	2	36.6	1	2	0	1	2		2	4	1	2	2	2	2
624	2	39	1	3115	10	2	36	1	2	2	2	2		0	4	2	2	2	2	2
625	1	39	4	3290	10	2	36	1	2	2	2	2		0	4	2	2	2	2	2
626	1	40	6	3710	10	2	36	1	2	1	2	2		0	4	2	2	2	2	2
627	1	38	6	3870	10	2	36	2	2	0	2	2		0	4	2	2	2	2	2
628	2	40	4	3375	10	2	36	1	2	1	2	2		0	4	2	2	2	2	2
629	1	39	2	3260	9	2	36	3	1	25	2	1	1	1	1	2	1	2	2	1	0	2	48	2	146	2	36.5	2	2	2	2	2	1	2	2	2	2	2	2	2	2	2				2			2
630	1	39	1	2960	10	2	36.1	1	2	1	2	2		0	4	2	2	2	2	2
631	2	40	1	3485	9	2	36.5	1	2	7	2	2		0	4	2	2	2	2	2
632	2	39	0	2915	10	2	36.7	1	2	1	1	2		2	4	1	2	2	2	2
633	1	41	0	2640	10	2	36.8	1	2	0	2	2		0	4	2	2	2	2	2
634	1	39	3	3920	10	2	36.9	1	2	17	2	2		0	4	2	2	2	2	2
635	2	40	1	3480	10	2	36	1	2	0	1	2		2	4	1	2	2	2	2
636	1	37	6	2880	10	2	36	2	2	0	2	2		0	4	2	2	2	2	2
637	1	39	4	3700	10	2	36	1	1	23	2	1	1	1	1	2	2	2	2	2
638	2	38	1	2730	10	2	36	2	2	4	2	2		0	4	2	2	2	2	2
639	2	38	2	3455	10	2	36	1	2	0	1	2		0	4	1	2	2	2	2
640	1	40	0	3130	10	2	36.1	2	2	5	2	2		0	4	2	2	2	2	2
641	2	40	1	3240	10	2	36.3	1	2	0	2	2		0	4	2	2	2	2	2
642	2	38	0	2420	10	2	36.3	1	2	0	1	2		0	4	1	2	2	2	2
643	2	38	6	3200	10	2	36.9	1	2	0	2	2		0	4	2	2	2	2	2
644	2	39	2	3465	10	2	36	1	2	0	2	2		0	4	2	2	2	2	2
645	1	39	3	2520	10	2	36	1	2	0	2	2		0	4	2	2	2	2	2
646	1	40	4	3070	10	2	36	1	2	0	2	2		0	4	2	2	2	2	2
647	2	39	4	3055	10	2	36	1	2	0	1	2		0	4	2	2	2	2	2
648	2	38	3	3360	10	2	36	1	2	2	2	2		0	4	2	2	2	2	2
649	1	38	1	3895	10	2	37	1	1	22	2	1	1	1	1	2	2	2	2	2
650	2	39	1	3530	10	2	36	1	2	2	2	2		0	4	2	2	2	2	2
651	2	40	0	3455	8	2	36	1	1	20	2	1	1	1	1	2	2	2	2	2
652	1	40	2	3900	10	2	36	3	1	32	2	1	1	1	1	2	2	2	2	2
653	1	39	0	3170	9	2	36	1	2	9	2	2		0	4	2	1	2	2	2	1	2		2		2		2	2	2	2	2	1	2	2	2	2	2	2	2	2	2				2			2
654	1	39	5	2620	10	2	36.2	1	2	0	2	2		0	4	2	2	2	2	2
655	1	38	6	4065	10	2	36.3	3	2	3	1	2		0	4	1	2	2	2	2
656	2	39	5	3485	10	2	36.3	1	2	0	1	2		2	4	1	2	2	2	2
657	2	40	0	3070	10	2	36.5	1	2	1	2	2		0	4	2	2	2	2	2
658	1	38	6	3365	10	2	36.8	2	2	0	2	2		0	4	2	2	2	2	2
659	1	39	4	3565	10	2	36	1	2	15	2	2		0	4	2	2	2	2	2
660	1	39	3	4350	10	2	36	1	2	5	2	2		0	4	2	2	2	2	2
661	1	40	2	3155	9	2	36	3	1	18	2	2		0	4	2	2	2	2	2
662	2	40	6	3340	10	2	36.1	1	2	0	1	2		2	2	1	2	2	2	2
663	1	41	0	3375	10	2	36.4	1	1	21	1	1	1	1	1	2	2	2	2	2
664	2	41	4	2880	10	2	36.7	1	2	10	2	2		0	4	2	2	2	2	2
665	2	38	2	3310	10	2	37.2	1	1	18	1	2		1	1	2	2	2	2	2
666	1	41	0	4015	9	2	0	3	2	9	1	2		1	1	2	2	2	2	2
667	2	40	3	3280	10	2	36	1	2	1	2	2		0	4	2	2	2	2	2
668	1	39	0	3000	10	2	36	1	2	1	2	2		0	4	2	2	2	2	2
669	2	40	2	3060	10	2	36	1	2	4	1	2		2	2	2	2	2	2	2
670	2	39	0	3070	10	2	36.2	3	2	5	2	2		0	4	2	2	2	2	2
671	1	40	4	4025	10	2	36.3	1	1	42	2	1	1	1	1	2	2	2	2	2
672	2	39	2	3305	10	2	36.4	3	2	1	2	2		0	4	2	2	2	2	2
673	2	39	5	3675	10	2	36.5	1	2	0	2	2		0		2	2	2	2	2
674	2	39	0	3330	10	2	36	2	2	0	2	2		0		2	2	2	2	2
675	2	39	1	3570	10	2	36	1	2	0	1	2		2	3	2	2	2	2	2
676	1	39	3	3730	7	2	36	1	2	6	2	2		0		2	1	2	2	2	0	2	42	3		3		3	3	3	3	3	3	3	3	3	1	3	3	3	1	2				2			2
677	1	40	0	3520	10	2	36.1	3	1	43	2	1	1	1		2	2	2	2	2
678	1	37	2	3040	10	2	36.1	1	2	8	3	2		0		2	2	2	2	2
679	2	39	3	3200	10	2	36.3	1	2	1	2	2		0		2	2	2	2	2
680	2	40	3	2805	10	2	36.4	1	1	19	2	1	1	1		2	2	2	2	2
681	2	40	6	4040	10	2	36.5	1	2	5	1	2		1		2	2	2	2	2
682	1	39	4	3870	10	2	36.7	1	2	0	2	2		0		2	2	2	2	2
683	2	40	0	3454	5	2	36.7	1	1	39	2	1	1	1		2	1	1	2	1	0	2	45	2	150	2	nd	2	2	2	2	2	1	2	2	1	1	2	2	2	1	2				2			2
684	1	39	3	3560	10	2	36.9	1	1	20	2	2		2		2	2	2	2	2
685	1	38	2	3870	10	2	36	1	2	2	2	2		0		2	2	2	2	2
686	1	39	6	3405	10	2	36	1	2	0	2	2		0		2	2	2	2	2
687	1	38	5	2445	10	2	36	1	2	0	2	2		0		2	2	2	2	2
688	1	38	3	3620	10	2	36.3	1	2	13	2	2		0		2	2	2	2	2
689	2	36	2	3880	9	2	36.4	2	2	0	3	1	4	0		2	2	2	2	2
690	2	41	0	3180	9	2	36.6	3	2	14	2	2		0		2	2	2	2	2
691	1	41	1	3645	10	2	36.6	1	1	38	1	1	1	1		2	2	2	2	2
692	1	37	4	2995	10	2	36	1	1	33	3	1	1	1		2	2	2	2	2
693	1	39	5	2445	10	2	36.2	1	2	0	2	2		0		2	2	2	2	2
694	1	40	4	4290	10	2	36.4	1	2	5	2	2		0		2	2	2	2	2
695	2	38	6	2645	10	2	36.7	1	2	0	2	2		0		2	2	2	2	2
696	1	40	2	3120	10	2	36.8	1	2	15	2	2		0		2	2	2	2	2
697	2	39	0	3645	10	2	36	1	2	2	2	2		0		2	2	2	2	2
698	2	35	4	2310	10	2	36.2	1	2	0	3	1	4	2	3	2	2	2	2	2
699	1	40	5	3010	10	2	36.4	1	1	38	2	1	1	1		2	2	2	2	2
700	1	39	0	3545	10	2	36	1	2	13	1	2		1		2	2	2	2	2
701	1	39	6	3470	10	2	36	1	2	0	2	2		0		2	2	2	2	2
702	2	39	1	3050	10	2	36	1	2	0	2	2		0		2	2	2	2	2
703	1	38	3	3190	10	2	36	1	1	43	2	1	1	2	4	1	2	2	2	2
704	2	40	6	3480	10	2	36	1	2	3	2	2		0		2	2	2	2	2
705	2	39	6	2770	10	2	36.2	1	2	0	1	2		2	3	2	2	2	2	2
706	1	38	2	3930	10	2	36.3	3	1	24	1	1	1	1		2	2	2	2	2
707	2	37	3	2870	10	2	36.7	3	2	1	2	2		0		2	2	2	2	2
708	1	38	5	3190	10	2	36	1	2	2	2	2		0		2	2	2	2	2
709	2	40	0	4535	10	2	36	1	2	3	2	2		0		2	2	2	2	2
710	2	40	3	2755	10	2	36	1	2	5	2	2		0		2	2	2	2	2
711	1	39	6	3435	9	2	36.2	1	2	0	2	2		0		2	1	1	1	1	0	1	100	2	140	2		2	2	2	2	1	1	2	2	2	2	2	2	2	2	1	2	11140	68.7	1	2	0.3	2
712	2	40	6	3290	10	2	36.5	3	2	9	2	2		0		2	2	2	2	2
713	2	40	4	3265	10	2	36	1	2	1	2	2		0		2	2	2	2	2
714	1	39	2	3100	10	2	36.5	1	2	0	2	2		0		2	2	2	2	2
715	1	41	4	3830	10	2	36.5	1	2	0	2	2		0		2	2	2	2	2
716	1	39	5	3275	10	2	36.6	1	2	17	2	2		0		2	2	2	2	2
717	2	38	0	2840	9	2	36.7	2	2	0	1	2		0		2	2	2	2	2
718	2	40	5	2525	10	2	36.8	1	2	0	1	2		2	3	2	2	2	2	2
719	1	41	0	3585	10	2	36.9	2	2	15	2	2		0		2	2	2	2	2
720	2	38	6	2910	10	2	36	1	2	3	2	2		0		2	2	2	2	2
721	1	41	0	3715	10	2	36	1	2	0	2	2		0		2	2	2	2	2
722	1	37	1	3840	10	2	36	2	2	0	2	2		0		2	2	2	2	2
723	1	38	2	3235	9	2	36	3	2	6	2	2		0		2	2	2	2	2
724	2	37	1	2515	10	2	36	2	2	0	2	2		0		2	1	1	2	1	4	1	90	2	145	2		2	2	2	2	1	1	2	2	2	2	2	2	2	2	1	2	20350	58.4	1	2	0.8	2
725	2	37	1	2805	9	2	36.5	3	2	3	2	2		0		2	2	2	2	2
726	2	41	4	3430	10	2	36.8	1	2	11	1	2		1		2	2	2	2	2
727	1	40	3	4480	10	2	36.9	1	2	3	2	2		0		2	2	2	2	2
728	2	40	0	3290	10	2	36	1	2	9	1	2		1		2	2	2	2	2
729	2	37	5	2850	10	2	36	1	1	32	2	1	1	1		2	2	2	2	2
730	1	39	3	3190	10	2	36.2	1	2	0	2	2		0		2	2	2	2	2
731	2	38	0	2875	10	2	36.3	1	1	27	2	1	1	1		2	2	2	2	2
732	1	38	3	2630	10	2	36.5	1	1	34	1	1	1	1		2	2	2	2	2
733	2	36	0	1790	8	2	36.7	2	2	0	2	1	4	0		2	2	2	2	2
734	1	41	3	3200	10	2	36.9	1	2	5	2	2		0		2	2	2	2	2
735	2	39	2	2850	10	2	37.2	1	2	1	1	2		1		2	2	2	2	2
736	2	40	3	3335	10	2	36	1	2	5	2	2		0		2	2	2	2	2
737	2	40	2	3100	10	2	36	1	2	0	2	2		0		2	2	2	2	2
738	2	40	2	3650	10	2	36	1	2	5	2	2		0		2	2	2	2	2
739	1	39	0	3320	10	2	36	2	2	0	2	2		0		2	2	2	2	2
740	1	38	1	3040	10	2	36.1	1	2	14	2	2		0		2	2	2	2	2
741	1	38	2	3120	10	2	36.6	1	1	50	2	1	1	1		2	2	2	2	2
742	1	38	6	3250	10	2	36.9	1	1	18	2	1	1	2	4	2	2	2	2	2
743	1	40	0	3180	10	2	37	1	2	0	2	2		0		2	2	2	2	2
744	2	38	4	3000	10	2	37	1	1	20	2	1	1	2	4	2	2	2	2	2
745	2	39	0	3775	10	2	36	2	2	0	2	2		0		2	2	2	2	2
746	2	38	6	3190	10	2	36	2	2	0	2	2		0		2	2	2	2	2
747	2	40	5	3400	10	2	36.1	1	1	22	1	1	1	1		2	2	2	2	2
748	1	41	3	3460	10	2	36.3	1	2	0	2	2		0		2	2	2	2	2
749	2	39	0	4400	10	2	36.4	1	1	36	2	1	1	1		2	2	2	2	2
750	1	40	3	3520	10	2	36.4	1	2	1	2	2		0		2	2	2	2	2
751	1	40	0	3560	9	2	36.5	1	1	21	1	1	1	1		2	1	2	2	2	12	2	40	1	160	3		3	3	3	1	3	2	3	3	3	2	2	3	3	3	2				2			2
752	1	35	0	2160	10	2	36.7	3	2	0	3	1	4	0		2	2	2	2	2
753	2	39	3	3160	8	2	36	1	2	11	2	2		0		2	2	2	2	2
754	1	39	4	3650	9	2	36	3	1	39	2	1	1	1		2	2	2	2	2
755	1	37	4	2955	10	2	36	1	1	35	1	1	1	1		2	2	2	2	2
756	1	39	1	3220	10	2	36	1	2	7	2	2		0		2	2	2	2	2
757	1	41	0	3150	6	2	36.5	1	2	9	1	2		1		2	1	1	1	1	0	1	80	2	nd	2		2	1	2	2	2	1	1	2	2	1	2	2	2	1	1	2	21410	63.6	1	2	0.3	2
758	2	39	2	3550	10	2	36	1	1	18	2	1	12	2	4	1	2	2	2	2
759	1	41	0	3700	10	2	36	3	1	22	1	1	1	1		2	2	2	2	2
760	1	39	0	2735	10	2	36.1	3	2	13	2	2		0		2	2	2	2	2
761	1	41	4	3455	7	2	36.2	3	1	34	2	1	1	1		2	1	1	1	1	0	2		2	90	2		1	2	2	2	3	1	2	2	1	1	3	2	2	1	1	2	12380	54.6	1	1	6.3	2
762	2	37	6	3280	10	2	36.5	1	1	26	2	1	1	1		2	2	2	2	2
763	1	41	2	3340	10	2	36.6	1	2	2	2	2		0		2	2	2	2	2
764	2	38	0	4245	10	2	36.7	3	2	10	2	2		0		2	2	2	2	2
765	1	41	3	3640	10	2	36.9	1	2	8	2	2		0		2	2	2	2	2
766	2	40	0	3770	10	2	36.9	1	2	0	2	2		0		2	2	2	2	2
767	2	39	5	3340	10	2	36	1	2	0	2	2		0		2	2	2	2	2
768	1	41	3	3565	10	2	36	1	2	16	2	2		0		2	2	2	2	2
769	2	39	1	3410	10	2	36	1	2	15	1	2		2	3	2	2	2	2	2
770	1	39	4	3870	10	2	36	1	1	48	2	1	1	1		2	2	2	2	2
771	1	37	2	3040	10	2	36	1	1	27	3	1	1	1		2	2	2	2	2
772	2	40	0	3135	10	2	36.2	1	2	0	1	2		2	4	1	1	2	2	2	23	1	70	3		3		3	3	3	3	3	3	3	3	3	3	3	3	3	3	2				2			2
773	2	39	2	2620	10	2	36	2	2	0	2	2		0		2	2	2	2	2
774	1	41	2	3810	10	2	36	1	2	7	2	2		0		2	2	2	2	2
775	2	40	0	3110	10	2	36	1	2	0	2	2		0		2	2	2	2	2
776	2	40	0	3750	10	2	36	1	2	1	2	2		0		2	2	2	2	2
777	1	39	0	3255	10	2	36	1	2	0	2	2		0		2	2	2	2	2
778	2	39	4	2930	10	2	36.2	2	2	0	2	2		0		2	2	2	2	2
779	2	41	3	3185	10	2	36.2	1	2	16	2	2		0		2	2	2	2	2
780	1	41	0	4315	10	2	36.5	1	2	1	2	2		0		2	2	2	2	2
781	1	40	4	3715	10	2	36.5	1	2	2	2	2		0		2	2	2	2	2
782	2	38	6	2925	10	2	36.7	2	2	0	1	2		0		2	2	2	2	2
783	1	38	0	2675	10	2	36.8	1	2	3	2	2		0		2	2	2	2	2
784	1	40	0	4300	10	2	36.8	1	2	13	1	2		1		2	1	2	2	2	2	1	70	3		3		3	3	3	3	3	1	3	3	3	3	3	3	3	3	2				2			2
785	2	40	4	3245	10	2	36	1	2	15	1	2		1		2	2	2	2	2
786	2	40	1	3240	10	2	36	1	2	4	2	2		0		2	2	2	2	2
787	1	38	1	3620	10	2	36	1	1	19	3	1	1	2	4	1	2	2	2	2
788	2	39	6	3390	10	2	36	1	2	0	1	1	2	0		1	2	2	2	2
789	1	40	4	3260	10	2	36	1	2	0	2	2		0		2	2	2	2	2
790	1	39	4	3750	10	2	36.1	1	2	0	2	2		0		2	2	2	2	2
791	1	39	2	3745	9	2	36.4	3	2	2	2	2		0		2	2	2	2	2
792	2	40	1	3000	10	2	36.6	1	2	0	1	2		0		1	2	2	2	2
793	1	35	6	3010	10	2	36.9	1	1	69	3	1	14	1		2	2	2	2	2
794	2	40	3	3425	10	2	37	3	2	14	2	2		0		2	2	2	2	2
795	1	38	6	3685	10	2	36	1	2	9	1	2		1		2	2	2	2	2
796	2	39	4	2950	10	2	36	1	1	39	2	1	1	1		2	2	2	2	2
797	1	39	3	3910	10	2	36	1	1	66	1	1	1	1		2	2	2	2	2
798	2	40	5	3180	10	2	36	1	2	0	2	2		0		2	2	2	2	2
799	2	39	1	3190	10	2	36.2	1	1	28	2	1	1	1		2	2	2	2	2
800	1	40	0	3460	10	2	36.3	1	2	0	2	2		0		2	1	2	2	2	4	1	70	2	nd	2	nd	2	2	2	2	2	2	2	2	2	2	2	2	2	2	2				2			2
801	2	40	1	3905	10	2	36.4	1	2	0	2	2		0		2	2	2	2	2
802	1	39	5	3510	10	2	36.5	1	2	14	2	2		0		2	2	2	2	2
803	2	39	3	2685	10	2	36.7	1	2	1	1	2		1		2	2	2	2	2
804	1	37	1	2440	10	2	36	1	2	0	2	2		0		2	2	2	2	2
805	1	38	3	2670	10	2	36	2	2	0	2	2		0		2	2	2	2	2
806	1	40	0	3060	10	2	36	1	2	0	2	2		0		2	2	2	2	2
807	2	39	4	2755	10	2	36	1	2	7	2	2		0		2	2	2	2	2
808	2	39	2	2810	10	2	36.3	2	2	0	2	2		0		2	2	2	2	2
809	2	39	6	3860	10	2	36.6	2	2	0	2	2		0		2	2	2	2	2
810	1	39	2	3175	9	2	36.8	3	2	12	2	2		0		2	1	2	2	2	5	1	60	2	120	3		3	3	3	3	3	2	3	3	3	2	3	3	3	3	2				2			2
811	1	39	5	3300	10	2	36.9	1	2	16	1	1	2	1		2	2	2	2	2
812	2	39	5	3420	10	2	36.9	1	2	13	2	2		0		2	1	2	2	2	4	1	75	2	nd	2	nd	2	2	2	2	2	2	2	2	2	2	2	2	2	2	2				2			2
813	1	37	3	2880	10	2	36.2	1	1	26	2	1	1	0		1	1	1	1	1	2	1	70	2		2		2	2	2	2	2	1	2	2	2	2	2	2	1	2	1	2	11300	71.7	1	2	0	2
814	1	39	5	3450	9	2	36.6	1	2	5	2	2		0		2	2	2	2	2
815	1	40	0	3085	9	2	37.9	1	2	4	2	2		0		2	1	2	2	2	1	3		3		3		3	3	3	3	3	1	3	3	3	1	3	3	3	1	2				2			2
816	2	39	4	2990	8	2	36	1	1	42	2	1	1	1		2	1	1	2	1	0	1		2		2		2	2	2	2	1	1	2	2	2	1	3	2	2	1	1	2	21000	71.1	1	2	0	2
817	2	41	3	4030	10	2	36	1	2	8	2	2		0		2	2	2	2	2
818	2	40	0	2560	10	2	36.1	1	1	31	1	1	1	1		2	2	2	2	2
819	1	40	2	3500	10	2	36.7	1	1	37	2	1	1	1		2	2	2	2	2
820	1	41	3	3085	10	2	36.8	1	2	2	2	2		0		2	2	2	2	2
821	1	36	4	2755	9	2	36.8	1	1	27	3	1	14	1		2	2	2	2	2
822	1	39	0	3725	9	2	37	3	1	19	2	1	1	2	4	2	1	2	2	2	0	1	75	2	150	3		3	3	3	3	3	1	3	3	3	3	3	3	3	3	2				2			2
823	1	36	6	2770	10	2	36	1	2	0	2	1	4	2		1	2	2	2	2
824	2	40	0	3530	10	2	36.5	1	2	0	1	2		2	3	2	2	2	2	2
825	1	38	1	2570	10	2	36	1	1	27	2	1	1	1		2	2	2	2	2
826	1	40	4	3505	10	2	36	3	2	2	2	2		0		2	2	2	2	2
827	2	39	2	3250	10	2	36	2	2	0	2	2		0		2	2	2	2	2
828	2	39	1	3130	10	2	36	1	2	0	2	2		0		2	2	2	2	2
829	1	40	1	2900	10	2	36	1	2	0	2	2		0		2	2	2	2	2
830	2	39	3	3780	10	2	36.8	2	2	0	2	2		0		2	2	2	2	2
831	1	38	4	3090	9	2	36.9	3	2	0	2	2		0		2	2	2	2	2
832	1	38	6	2555	10	2	37.2	2	2	0	2	2		0		2	1	2	2	2	0	3		2	125	3		3	3	3	3	2	1	3	3	3	3	3	3	3	3	2				2			2
833	1	40	5	3450	10	2	36	1	1	20	2	1	1	2	3	2	2	2	2	2
834	1	41	1	3600	10	2	36	1	2	9	2	2		0		2	2	2	2	2
835	2	40	1	3166	10	2	36	3	2	8	2	2		0		2	2	2	2	2
836	1	38	4	2735	10	2	36	1	2	1	1	2		1		2	2	2	2	2
837	1	37	5	3290	10	2	36	1	1	34	2	1	1	1		2	2	2	2	2
838	2	39	0	3670	10	2	36.3	1	2	2	2	2		0		2	2	2	2	2
839	2	38	4	3640	10	2	36.3	1	2	2	2	2		0		2	2	2	2	2
840	1	38	6	3100	10	2	36.4	1	2	0	2	2		0		2	2	2	2	2
841	1	40	3	3610	9	2	36.4	1	2	1	2	2		0		2	2	2	2	2
842	2	40	3	3580	10	2	36.6	1	2	1	2	2		0		2	2	2	2	2
843	2	40	6	3260	10	2	37.1	1	2	0	2	2		0		2	2	2	2	2
844	1	39	5	3345	10	2	36.3	1	2	1	2	2		0		2	2	2	2	2
845	2	39	5	3420	10	2	36	1	2	0	2	2		0		2	2	2	2	2
846	1	41	2	3340	9	2	36	1	2	10	1	2		1		2	2	2	2	2
847	1	39	5	3055	10	2	36	1	1	18	1	1	12	1		2	2	2	2	2
848	2	40	3	3490	10	2	36.7	1	1	28	2	1	1	1		2	2	2	2	2
849	2	41	0	4060	10	2	36.9	1	1	23	2	1	1	1		2	2	2	2	2
850	1	40	5	2770	10	2	36.9	1	2	1	1	1	2	2	4	2	2	2	2	2
851	1	40	2	3910	10	2	36	1	2	1	2	2		0		2	2	2	2	2
852	2	40	1	3290	10	2	36.2	1	2	11	2	2		0		2	2	2	2	2
853	2	34	2	2560	6	2	36.4	2	2	0	3	1	4	2	4	1	1	1	2	1	0	2		2		2		2	2	2	2	1	1	2	2	1	2	2	2	2	2	1	1	5290	64	2			2
854	1	39	5	2990	9	2	36.5	1	2	0	2	2		0		2	2	2	2	2
855	2	39	0	3260	10	2	36.6	1	2	5	2	2		0		2	2	2	2	2
856	1	40	5	3340	10	2	36	1	1	41	2	1	1	1		2	2	2	2	2
857	1	39	1	3800	10	2	36	1	2	1	1	2		2	3	2	2	2	2	2
858	2	37	2	2910	10	2	36	1	1	29	2	1	1	1		2	2	2	2	2
859	1	37	6	3665	9	2	36	2	2	0	2	2		0		2	2	2	2	2
860	2	38	6	2780	10	2	36.2	2	2	0	1	2		0		2	2	2	2	2
861	2	41	0	3370	10	2	36.2	1	2	5	1	2		1		2	2	2	2	2
862	1	38	0	3090	10	2	36.6	1	2	1	2	2		0		2	2	2	2	2
863	1	39	2	4370	10	2	37	2	2	0	2	2		0		2	2	2	2	2
864	2	39	2	2180	10	2	36	1	1	32	2	1	1	1		2	2	2	2	2
865	2	39	4	3450	10	2	36	1	2	0	1	2		2	4	1	2	2	2	2
866	1	41	0	4270	10	2	36	1	2	7	1	2		1		2	2	2	2	2
867	2	40	0	3325	10	2	36.1	1	2	0	2	2		0		2	2	2	2	2
868	1	39	3	3555	9	2	36.4	1	2	0	1	2		2	4	1	2	2	2	2
869	2	40	0	2605	10	2	36.4	1	2	0	1	2		2	4	1	2	2	2	2
870	2	39	1	2655	10	2	36.8	1	2	0	1	2		2	4	1	2	2	2	2
871	2	39	3	3245	10	2	36.8	1	2	3	2	2		0		2	2	2	2	2
872	1	39	4	3070	10	2	37.4	1	2	7	1	2		1		2	2	2	2	2
873	1	40	0	2775	10	2	36	1	2	0	1	2		2	3	2	2	2	2	2
874	1	36	2	2940	10	2	36.2	1	2	2	3	1	4	2	4	1	2	2	2	2
875	2	39	3	2830	10	2	36.2	1	2	0	2	2		0		2	2	2	2	2
876	1	39	2	2950	10	2	36.3	1	2	3	2	2		1		2	2	2	2	2
877	2	40	3	3480	10	2	36.3	1	2	0	2	2		0		2	2	2	2	2
878	2	39	4	3340	10	2	36.4	1	2	5	1	2		2	3	2	2	2	2	2
879	2	40	0	4335	10	2	36.5	1	2	7	2	2		0		2	2	2	2	2
880	1	38	4	2650	10	2	36.7	3	2	10	1	2		1		2	2	2	2	2
881	1	37	0	2740	9	2	36.7	2	2	0	3	2		0		2	2	2	2	2
882	2	37	1	3150	10	2	36	1	2	0	2	2		0		2	2	2	2	2
883	2	38	1	2325	10	2	36	1	2	0	2	2		0		2	2	2	2	2
884	2	39	5	3870	10	2	36	1	2	0	2	2		0		2	2	2	2	2
885	1	40	6	3615	10	2	36.1	1	2	0	2	2		0		2	1	2	2	2	17	1	65	2	120	2	nd	2	2	2	2	2	1	2	2	2	2	2	2	2	2	2				2			2
886	1	40	0	2775	10	2	36.2	1	2	0	3	2		0		2	2	2	2	2
887	2	37	3	3905	9	2	36.5	2	2	0	2	2		0		2	2	2	2	2
888	1	39	6	3490	10	2	36.6	1	2	1	1	2		1		2	2	2	2	2
889	1	40	1	3008	10	2	36	1	2	0	1	2		2	4	1	2	2	2	2
890	2	40	2	2660	10	2	36	1	2	0	1	2		2	4	1	2	2	2	2
891	2	39	1	3465	10	2	36	2	2	0	2	2		0		2	2	2	2	2
892	2	40	2	4025	10	2	36	1	2	3	2	2		0		2	2	2	2	2
893	1	39	0	3525	10	2	36	2	2	0	2	2		0		2	2	2	2	2
894	2	39	0	3620	10	2	36	2	2	0	1	2		0		2	2	2	2	2
895	1	38	0	3210	10	2	36.2	1	1	23	2	1	1	1		2	2	2	2	2
896	2	41	3	3340	10	2	36.3	1	2	0	2	2		0		2	2	2	2	2
897	2	40	2	3730	10	2	36.3	1	2	3	2	2		0		2	2	2	2	2
898	2	39	4	4080	10	2	36.4	3	2	0	2	2		0		2	2	2	2	2
899	1	41	0	3015	10	2	36.4	1	2	10	2	2		0		2	1	1	2	2	9	1	70	2	144	2	nd	2	2	2	2	2	1	2	2	2	2	2	2	2	2	1	2	13560	62	1	1	1.7	1
900	1	39	1	3730	10	2	36.5	2	2	0	2	2		0		2	2	2	2	2
901	2	40	4	4105	10	2	36.5	1	2	7	2	2		0		2	1	2	2	2	0	1	65	2	115	2		2	2	2	2	2	1	2	2	2	2	2	2	2	2
902	2	39	4	3080	10	2	36.6	1	2	1	3	2		0		2	2	2	2	2
903	1	39	4	3470	9	2	36	1	1	20	1	1	1	1		2	2	2	2	2
904	1	38	6	3240	10	2	36	1	2	0	2	2		0		2	2	2	2	2
905	2	40	3	3320	10	2	36	1	2	14	2	2		0		2	2	2	2	2
906	1	39	0	2945	10	2	36	1	1	30	2	1	1	0		2	2	2	2	2
907	2	40	4	3050	10	2	36	1	2	2	2	2		0		2	2	2	2	2
908	2	39	3	3390	10	2	36.1	1	2	3	2	2		0		2	2	2	2	2
909	2	37	6	2330	10	2	36.4	1	1	32	2	1	1	1		2	2	2	2	2
910	1	36	1	2920	8	2	36.7	1	2	13	2	1	4	1		2	2	2	2	2
911	2	38	4	3710	10	2	36	1	2	1	1	2		1		2	2	2	2	2
912	2	39	4	3660	10	2	36.3	1	2	11	2	2		0		2	2	2	2	2
913	1	37	3	3165	10	2	36.8	2	2	0	2	2		0		2	2	2	2	2
914	1	39	1	3035	10	2	36.9	2	2	0	1	2		0		2	2	2	2	2
915	1	40	3	3535	9	1	38	3	1	32	2	1	13	1		1	2	2	2	2
916	1	39	2	4380	7	2	36	1	2	1	2	2		0		2	2	2	2	2
917	1	39	1	3520	10	2	36	2	2	0	2	2		0		2	2	2	2	2
918	2	40	2	4060	9	2	36	1	2	17	1	2		1		2	2	2	2	2
919	2	40	6	3700	10	2	36	1	2	1	1	2		1		2	2	2	2	2
920	2	40	6	3360	9	2	36.3	1	2	7	2	2		1		2	1	2	2	2	0	1	65	2		2		2	2	2	2	1	1	2	2	2	2	2	2	2	2
921	2	40	0	3350	10	2	36.6	1	2	0	2	2		0		2	2	2	2	2
922	2	38	4	3260	9	2	36.8	2	2	10	2	2		0		2	2	2	2	2
923	1	39	0	2065	10	2	36.5	3	2	4	2	2		0		2	2	2	2	2
924	2	41	0	3520	10	2	36	2	2	0	2	2		0		2	2	2	2	2
925	2	38	3	3310	10	2	36	2	2	0	3	2		0		2	2	2	2	2
926	1	41	0	3420	10	2	36	1	2	0	1	2		2	3	2	2	2	2	2
927	2	41	1	3140	10	2	36.6	1	2	2	2	2		0		2	2	2	2	2
928	2	40	0	4220	10	2	36	1	2	0	2	2		0		2	2	2	2	2
929	1	40	4	3415	10	2	36	1	2	4	2	2		0		2	2	2	2	2
930	2	39	4	3260	10	2	36	1	2	0	2	2		0		2	2	2	2	2
931	1	38	0	3460	10	2	36.2	1	2	6	2	2		0		2	2	2	2	2
932	1	40	2	3750	10	2	36	1	2	0	2	2		0		2	2	2	2	2
933	1	39	0	3950	10	2	36	1	2	3	2	2		0		2	2	2	2	2
934	1	39	3	2860	10	2	36	1	2	0	2	2		0		2	2	2	2	2
935	1	37	6	3400	10	2	36	1	1	19	2	1	1	2	3	2	2	2	2	2
936	2	38	0	2760	10	2	36	3	1	40	2	1	1	1		2	2	2	2	2
937	2	41	4	3930	10	2	36	1	2	1	2	2		0		2	2	2	2	2
938	1	39	6	3550	10	2	36.1	1	2	8	2	2		0		2	2	2	2	2
939	2	38	6	3070	10	2	36.1	1	2	1	2	2		0		2	2	2	2	2
940	2	40	4	3515	10	2	36.2	1	1	27	2	1	1	1		2	2	2	2	2
941	2	41	4	3465	7	2	36.4	1	2	1	2	2		0		2	2	2	2	2
942	2	39	6	3430	10	2	36.4	1	2	1	2	2		0		2	2	2	2	2
943	1	39	5	3080	10	2	36	2	2	0	2	2		0		2	2	2	2	2
944	1	40	0	3295	10	2	36	1	1	25	1	1	1	1		2	2	2	2	2
945	2	41	0	3240	10	2	36	3	2	2	1	2		1		2	2	2	2	2
946	2	38	6	2940	9	2	36.2	2	2	0	2	2		0		2	2	2	2	2
947	2	40	0	3855	9	2	36.2	1	2	6	2	2		0		2	1	2	2	2	6	1	70	2	107	3		2	2	2	2	1	1	2	2	2	2	2	2	2	2	2				2			2
948	1	40	5	3890	8	2	36.3	1	2	16	1	2		1		2	1	2	2	2	0	3		3		3		3	3	3	3	3	1	3	3	3	3	3	3	3	3	2				2			2
949	1	40	2	3270	9	2	36.7	1	2	3	2	2		0		2	2	2	2	2
950	1	39	2	3250	10	2	36.8	2	2	0	2	2		0		2	2	2	2	2
951	2	38	6	2845	10	2		1	2	nd	2	2		0		2	2	2	2	2
952	2	39	3	3015	10	2	36	1	2	5	1	2		2	3	2	2	2	2	2
953	1	40	0	3650	10	2	36	1	2	1	2	2		0		2	2	2	2	2
954	2	41	0	3590	10	2	36	1	2	10	2	2		0		2	2	2	2	2
955	2	41	1	3285	9	2	36	1	2	0	2	2		0		2	2	2	2	2
956	1	39	2	3835	10	2	36	1	2	5	2	2		0		2	2	2	2	2
957	2	40	3	4070	10	2	36.1	1	2	0	1	2		2	4	1	2	2	2	2
958	2	41	0	3740	10	2	36.1	1	2	0	2	2		0		2	2	2	2	2
959	1	40	0	3125	7	2	36.3	1	2	13	2	2		0		2	1	1	2	1	0	1		2		2		2	2	2	2	2	1	2	2	2	2	2	2	2	2	1	2	22270	68	1	2	0	2
960	2	40	1	3460	10	2	36.5	1	2	0	2	2		0		2	2	2	2	2
961	2	40	4	3395	10	2	36.8	1	2	2	1	2		2	4	1	2	2	2	2
962	2	39	0	3180	10	2	36	2	2	0	1	2		0		2	2	2	2	2
963	2	40	5	3090	10	2	36	1	2	0	1	2		2	3	2	2	2	2	2
964	1	40	1	2950	10	2	36	3	2	0	1	2		0		1	2	2	2	2
965	1	40	3	3970	10	2	36	1	2	14	2	2		0		2	2	2	2	2
966	1	38	5	3335	10	2	36.9	1	2	1	2	2		0		2	2	2	2	2
967	2	40	4	3420	9	1	38	3	1	23	2	1	13	1		1	2	2	2	2
968	2	39	2	3070	10	2	36	1	2	2	2	2		0		2	2	2	2	2
969	2	39	0	2970	10	2	36	2	2	0	2	2		0		2	2	2	2	2
970	2	40	0	3395	10	2	36	1	2	0	1	2		2	4	1	2	2	2	2
971	1	38	5	3305	10	2	36	2	2	0	1	2		0		2	2	2	2	2
972	1	36	3	2765	10	2	36	3	1	39	3	1	14	1		2	2	2	2	2
973	2	41	1	3970	10	2	36	1	2	3	1	2		2	3	2	1	2	2	2	7	1	70	2	nd	2	nd	2	2	2	2	2	2	2	2	2	2	2	2	2	2	2				2			2
974	1	40	1	3790	10	2	36.2	3	1	40	2	1	1	1		2	2	2	2	2
975	1	40	5	4020	7	2	36.2	1	2	5	2	2		0		2	1	2	2	2	0	1	90	2	150	2	nd	2	2	2	2	2	2	2	2	2	2	2	2	2	2	2				2			2
976	1	38	5	3230	10	2	36.4	1	2	1	2	2		0		2	2	2	2	2
977	2	38	6	2780	10	2	36.5	1	2	3	2	2		0		2	2	2	2	2
978	2	36	0	2770	10	2	36.6	2	2	0	3	1	4	0		2	2	2	2	2
979	1	36	2	2440	10	2	36	1	2	10	3	1	4	1		2	2	2	2	2
980	2	40	1	3420	10	2	36.2	1	2	3	2	2		0		2	2	2	2	2
981	1	40	4	3080	10	2	36.4	1	1	47	2	1	1	1		2	2	2	2	2
982	1	39	1	3510	10	2	36.4	1	2	0	2	2		0		2	2	2	2	2
983	1	39	4	3180	9	2	36.5	1	2	1	2	2		0		2	2	2	2	2
984	2	41	2	3570	10	2	36.7	1	2	1	2	2		0		2	2	2	2	2
985	1	38	2	3390	10	2	37.1	1	2	12	2	2		0		2	2	2	2	2
986	2	40	5	4080	10	1	38	1	2	16	2	1	3	1		1	2	2	2	2
987	2	40	0	3850	10	2	36	1	2	12	2	2		0		2	2	2	2	2
988	2	40	0	4350	10	2	36	1	2	1	1	2		2	4	1	2	2	2	2
989	1	39	6	3060	10	2	36	3	1	49	2	1	1	1		2	2	2	2	2
990	1	39	0	3095	10	2	36.1	1	2	5	2	2		0		2	2	2	2	2
991	1	39	3	3245	10	2	36.2	1	1	22	2	1	1	1		2	2	2	2	2
992	1	41	0	4215	10	2	36	1	2	0	1	2		2	4	1	2	2	2	2
993	2	37	2	2510	10	2	36	1	1	27	2	1	1	1		2	2	2	2	2
994	1	40	4	3440	10	2	36	1	2	6	2	2		0		2	2	2	2	2
995	1	35	2	2375	10	2	36	1	2	3	3	1	4	2	4	1	2	2	2	2
996	2	35	2	2375	10	2	36	1	2	3	3	1	4	2	4	1	2	2	2	2
997	2	40	0	2985	10	2	36.1	1	2	0	2	2		0		2	2	2	2	2
998	1	40	0	3360	10	2	36.4	1	2	1	2	2		0		2	2	2	2	2
999	1	40	0	3770	9	2	36.5	3	2	4	2	2		0		2	2	2	2	2
1000	1	39	6	3420	10	2	36.5	1	2	0	2	2		0		2	2	2	2	2
1001	2	40	5	3890	9	2	36.7	1	2	9	2	2		0		2	2	2	2	2
1002	2	39	0	2800	10	2	36	1	2	1	2	2		0		2	2	2	2	2
1003	1	38	2	3160	10	2	36	1	2	0	2	2		0		2	2	2	2	2
1004	2	39	0	3380	10	2	36	2	2	0	2	2		0		2	2	2	2	2
1005	2	37	6	2940	10	2	36	1	2	7	2	2		0		2	2	2	2	2
1006	2	39	1	4020	10	2	36	2	2	0	2	2		0		2	2	2	2	2
1007	2	40	1	2580	7	2	36	1	2	8	1	2		1		1	1	2	2	2	0	1	70	2	139	2	nd	2	1	2	2	2	2	2	2	2	2	2	2	2	2	2				2			2
1008	1	38	5	3480	10	2	36.3	2	2	6	1	2		0		2	2	2	2	2
1009	1	40	3	3735	10	2	36	1	2	0	2	2		0		2	2	2	2	2
1010	2	40	0	2705	10	2	36	1	2	3	2	2		0		2	2	2	2	2
1011	2	39	1	2990	10	2	36	1	2	0	2	2		0		2	2	2	2	2
1012	1	41	2	3710	10	2	36.3	1	2	16	2	2		0		2	2	2	2	2
1013	1	40	5	3875	10	2	36.4	1	2	0	1	2		2	4	1	2	2	2	2
1014	2	41	0	3410	6	2	36.9	2	2	14	2	2		0		2	1	1	1	1	0	2		2	150	2	nd	2	1	2	2	2	2	2	2	2	1	2	2	2	1	1	2	17850	57	2			2
1015	1	40	0	4150	10	2	37.4	1	2	0	2	2		0		2	1	1	1	1	1	1	72	1	162	2	nd	2	2	2	2	2	1	2	2	2	2	2	2	2	2	1	2	7120	69.8	1	2	0.62	2
1016	1	39	0	4260	9	2	36	1	1	33	2	1	1	1		2	1	1	2	2	1	1		3		2		2	1	2	2	2	2	2	2	2	2	2	2	2	2	1	2	11400	35.4	2			2
1017	1	39	5	2820	10	2	36	1	2	0	1	2		2	3	2	2	2	2	2
1018	1	39	2	3150	10	2	36	1	2	17	2	2		0		2	2	2	2	2
1019	1	39	2	3970	10	2	36	1	2	1	2	2		0		2	2	2	2	2
1020	2	41	0	3060	10	2	36	1	2	0	2	2		0		2	2	2	2	2
1021	1	41	0	3185	10	2	36.1	3	2	8	2	2		0		2	1	2	2	2	5	1	75	2	130	2		2	2	2	2	2	2	2	2	2	2	2	2	2	2	2				2			2
1022	2	41	3	3990	10	2	36.2	1	2	0	2	1	2	0		2	2	2	2	2
1023	2	40	0	3985	9	2	36.2	3	2	17	2	2		0		2	1	2	2	2	0	1	70	2	139	2		2	2	2	2	2	1	2	2	2	2	2	2	2	2	2				2			2
1024	2	35	6	2025	10	2	36.4	1	2	7	3	1	4	0		1	2	2	2	2
1025	2	35	6	2400	8	2	36.4	1	2	8	3	1	4	0		1	1	2	2	2	3	1	70	2	130	2		2	2	2	2	2	1	2	2	2	2	2	2	2	2	2				2			2
1026	2	40	4	3570	10	2	36.5	1	2	16	2	2		1		2	2	2	2	2
1027	2	40	2	3525	10	2	36.7	1	2	13	1	2		2	3	2	2	2	2	2
1028	1	40	1	3360	10	2	36.7	1	2	0	1	2		2	3	2	2	2	2	2
1029	1	38	2	2885	10	2	36.7	1	2	7	2	2		0		2	2	2	2	2
1030	2	39	0	3235	10	2	37	1	2	11	1	2		1		2	2	2	2	2
1031	2	41	4	3210	8	2	36	3	1	23	2	1	1	1		2	2	2	2	2
1032	2	39	2	3385	10	2	36	1	2	0	2	2		0		2	2	2	2	2
1033	2	40	0	3345	10	2	36	1	2	2	1	2		1		2	2	2	2	2
1034	2	39	0	3295	10	2	36	1	2	14	2	2		0		2	2	2	2	2
1035	2	40	2	3230	10	2	36.3	1	1	30	2	1	1	1		2	2	2	2	2
1036	2	39	0	3290	10	2	36.4	2	2	0	2	2		0		2	2	2	2	2
1037	2	40	2	3430	10	2	36	1	2	6	2	2		0		2	2	2	2	2
1038	1	38	6	3590	10	2	36	1	2	0	2	2		0		2	2	2	2	2
1039	1	40	5	3370	10	2	36.3	1	1	33	2	1	1	1		2	2	2	2	2
1040	1	39	1	3220	10	2	36.7	1	2	0	1	2		1		2	2	2	2	2
1041	2	40	0	3770	8	2	37.2	1	2	1	2	2		0		2	1	2	2	2	0	1	80	2	140	2		2	2	2	2	1	2	2	2	2	2	2	2	2	2
1042	1	40	0	3460	10	2	37.4	1	2	10	2	2		0		2	2	2	2	2
1043	2	41	0	3990	9	2	36	1	2	5	2	2		0		2	2	2	2	2
1044	2	40	4	3590	10	2	36.2	1	2	11	1	2		1		2	2	2	2	2
1045	1	37	4	3380	10	2	36.3	1	2	1	2	2		0		2	2	2	2	2
1046	2	39	5	2940	10	2	36.6	1	2	1	2	2		0		2	2	2	2	2
1047	2	40	0	2900	10	2	36.8	1	2	1	2	2		0		2	2	2	2	2
1048	1	39	1	4000	7	2	37.1	1	2	4	2	2		0		2	1	1	1	1	0	2	50	2	120	2		2	2	2	2	1	1	2	2	2	2	2	2	2	1	1	2	18440	53.7	1	2	0	2
1049	2	40	4	3030	9	2	36	2	2	0	2	2		0		2	2	2	2	2
1050	2	40	0	3990	9	2	36	1	1	42	2	1	1	1		2	2	2	2	2
1051	2	40	2	3215	10	2	36	1	2	0	1	2		2	4	1	2	2	2	2
1052	1	39	6	3590	10	2	36.2	1	2	3	2	2		0		2	2	2	2	2
1053	1	39	5	3800	10	2	36.6	1	2	0	2	2		0		2	2	2	2	2
1054	1	40	6	3675	10	2	36.5	1	2	6	2	2		0		2	2	2	2	2
1055	2	37	6	2585	10	2	36	1	2	0	1	2		1		2	2	2	2	2
1056	1	37	6	2630	2	2	36	3	2	0	1	2		1		2	1	1	1	1	0	2		2	nd	2	nd	1	2	1	2	1	2	2	1	1	1	2	2	2	1	1	2	16400	84.1	1	2	0	2
1057	2	40	6	3970	10	2	36	1	2	7	1	2		1		2	2	2	2	2
1058	2	39	0	3250	10	2	36	1	1	21	2	1	1	1		2	2	2	2	2
1059	2	39	6	3560	10	2	36.4	1	2	0	1	2		2	4	1	2	2	2	2
1060	2	39	5	4345	10	2	37.3	1	2	0	2	2		0		2	2	2	2	2
1061	2	38	5	3045	9	2	36	1	2	1	2	2		0		2	2	2	2	2
1062	1	38	0	3505	10	2	36	3	2	9	2	2		1		2	2	2	2	2
1063	1	36	4	2660	10	2	36	1	2	2	3	1	4	1		2	2	2	2	2
1064	2	40	2	3690	10	2	36.5	1	2	1	2	2		0		2	2	2	2	2
1065	2	40	5	3585	10	2	36.6	1	2	0	2	2		0		2	2	2	2	2
1066	1	37	5	3505	10	2	36.6	1	2	7	1	2		2	4	1	2	2	2	2
1067	1	41	1	2985	10	2	36.7	2	2	0	1	2		0		2	2	2	2	2
1068	2	37	2	2895	10	2	36.9	3	1	20	2	1	1	2	3	2	2	2	2	2
1069	1	41	0	3485	8	2	37.8	3	2	4	1	2		0		2	2	2	2	2
1070	2	39	0	3560	10	2	36	1	2	6	2	2		0		2	2	2	2	2
1071	1	41	0	3400	10	2	36	1	1	21	2	1	1	2		2	2	2	2	2
1072	1	39	3	3035	10	2	36.2	1	2	0	1	2		2	4	1	2	2	2	2
1073	2	39	2	3495	10	2	36.2	1	2	6	2	2		0		2	2	2	2	2
1074	2	37	3	2430	10	2	36.6	1	2	1	1	2		0		1	2	2	2	2
1075	1	39	0	3070	10	2	36.8	1	2	0	2	2		0		2	2	2	2	2
1076	1	39	4	3240	10	2	36.8	1	2	3	2	2		0		2	2	2	2	2
1077	2	37	0	2050	10	2	37.3	2	2	0	2	2		0		2	2	2	2	2
1078	2	37	0	2715	10	2	37.3	2	2	0	2	2		0		2	2	2	2	2
1079	2	39	2	3480	9	2	36	2	2	0	2	2		0		2	2	2	2	2
1080	1	39	3	2620	10	2	36	1	2	6	2	2		0		2	2	2	2	2
1081	1	40	0	3070	8	2	36	2	2	0	1	2		2	4	1	2	2	2	2
1082	2	38	0	3030	10	2	36	1	2	9	2	2		0		2	2	2	2	2
1083	1	36	6	3000	8	2	36	3	2	3	2	1	4	2	3	2	1	1	1	1	0	1	70	2	136	2		2	2	2	2	2	1	2	2	2	2	2	2	2	2	1	1	2930	33.8	1	2	0	2
1084	2	38	6	3220	10	2	36.1	2	2	0	2	2		0		2	2	2	2	2
1085	1	38	6	3205	10	2		3	2	nd	2	2		0		2	2	2	2	2
1086	1	39	5	3650	10	2	36	1	2	4	2	2		0		2	2	2	2	2
1087	2	40	0	2880	10	2	36	1	2	8	1	2		1		2	2	2	2	2
1088	1	37	0	3760	10	2	36	1	2	2	1	2		2	3	2	2	2	2	2
1089	1	40	1	3765	10	2	36	1	2	2	1	2		2	3	2	2	2	2	2
1090	1	40	3	3660	10	2	36	1	1	39	2	1	1	1		2	2	2	2	2
1091	2	34	6	1820	10	2	36	3	2	0	3	1	4	0		2	2	2	2	2
1092	2	37	5	2590	10	2	36	1	2	2	3	2		0		2	2	2	2	2
1093	2	39	2	3540	10	2	36	1	1	23	2	2		0		1	2	2	2	2
1094	1	39	0	3660	10	2	36	1	2	1	2	2		0		2	2	2	2	2
1095	1	37	3	2340	10	2	36.5	2	2	8	2	2		0		2	2	2	2	2
1096	1	41	3	3335	9	2	36.9	3	2	2	2	2		0		2	2	2	2	2
1097	1	35	5	2760	8	2	36	1	2	0	3	1	4	1		2	1	1	1	1	0	1	80	2	159	2		2	2	2	2	2	1	2	2	2	2	2	2	2	2	1	2	14430	72.9	1	2	0.8	2
1098	2	41	1	3310	10	2	36	3	2	0	2	2		0		2	2	2	2	2
1099	2	40	6	3600	10	2	36	1	2	8	1	2		0		2	2	2	2	2
1100	1	39	6	3100	10	2	36	1	2	1	2	2		0		2	2	2	2	2
1101	2	41	0	3880	10	2	36	1	1	49	1	1	1	1		2	2	2	2	2
1102	2	37	4	3030	10	2	36	1	2	6	1	2		0		1	2	2	2	2
1103	2	41	0	3550	7	2	36	1	2	1	2	2		0		2	1	1	1	1	0	1	70	2	120	2		2	2	2	2	2	1	2	2	2	2	2	2	2	1	1	2	9310	54.1	1	2	0.8	2
1104	1	39	0	3075	8	2	36	3	1	39	3	1	1	1		2	2	2	2	2
1105	2	37	2	2530	10	2	36	1	2	0	1	2		2	4	1	2	2	2	2
1106	1	41	0	2985	10	2	36	1	2	0	2	2		0		2	2	2	2	2
1107	1	38	0	2255	9	2	36	1	2	5	3	2		2	4	1	2	2	2	2
1108	1	39	1	3560	9	2	36	1	2	0	2	2		0		2	2	2	2	2
1109	2	37	0	1830	10	2	36	1	2	8	2	2		0		2	2	2	2	2
1110	1	40	1	3450	10	2	36	1	2	4	2	2		0		2	2	2	2	2
1111	1	40	2	3640	10	2	36.4	1	2	0	2	2		0		2	2	2	2	2
1112	2	39	5	3300	10	2	36.7	3	1	40	2	1	1	1		2	2	2	2	2
1113	2	40	5	3140	9	2	37.2	1	2	nd	1	2		1		2	2	2	2	2
1114	1	40	2	3300	10	2	36	1	2	4	1	2		1		2	2	2	2	2
1115	2	38	4	2005	10	2	36	3	2	0	1	2		0		1	2	2	2	2
1116	2	39	4	3160	10	2	36	1	2	0	2	2		0		2	2	2	2	2
1117	1	38	4	2845	10	2	36	3	2	0	1	2		0		1	2	2	2	2
1118	2	38	3	3470	10	2	36	1	2	1	2	2		0		2	2	2	2	2
1119	2	39	1	2930	10	2	36.2	1	2	0	2	2		0		2	2	2	2	2
1120	1	40	1	4365	9	2	36.2	1	2	10	1	2		1		2	1	2	2	2	9	1	67	2	120	2		2	2	2	2	2	2	2	2	2	2	2	2	2	2	2				2			2
1121	1	38	5	3330	10	2	36.3	3	2	9	2	2		0		2	2	2	2	2
1122	1	40	0	3650	10	2	36.4	1	1	35	2	1	1	1		2	1	2	2	2	24	1	80	2	128	2		2	2	2	2	2	2	2	2	2	2	2	2	2	2	2				2			2
1123	2	41	0	3490	10	2	36	1	2	3	2	2		0		2	2	2	2	2
1124	1	39	5	3580	10	2	36	1	2	0	2	2		0		2	2	2	2	2
1125	2	41	0	3710	10	2	36	3	1	29	2	1	1	1		2	2	2	2	2
1126	1	40	1	3570	9	2	36.1	1	1	60	2	1	1	1		2	1	2	2	2	3	2	50	2	120	2		2	2	2	2	2	1	2	2	2	2	2	2	2	2	2				2			2
1127	2	38	2	3180	10	2	36	1	2	8	2	2		0		2	2	2	2	2
1128	2	39	5	3150	10	2	36	3	2	0	2	2		0		2	2	2	2	2
1129	2	39	2	2920	10	2	36	1	2	0	2	2		0		2	2	2	2	2
1130	2	38	4	2940	10	2	36.2	1	2	0	2	2		0		2	2	2	2	2
1131	1	40	3	4220	10	2	36.2	1	2	5	2	2		0		2	2	2	2	2
1132	2	40	4	3280	10	2	36.2	1	2	0	2	2		0		2	2	2	2	2
1133	2	38	3	3190	10	2	36.2	1	2	4	2	1	2	0		1	2	2	2	2
1134	1	37	1	2435	10	2	36.4	3	2	2	3	2		0		1	2	2	2	2
1135	1	40	1	3570	10	2	36	1	2	1	1	2		1		2	2	2	2	2
1136	2	40	1	3665	9	2	36	1	2	1	2	2		0		2	2	2	2	2
1137	1	39	4	3540	10	2	36	1	2	4	1	2		1		2	2	2	2	2
1138	1	42	0	3620	10	2	36	3	2	16	2	2		0		2	2	2	2	2
1139	2	39	5	3695	10	2	36.9	1	2	10	2	2		0		2	2	2	2	2
1140	1	40	2	3650	10	2	36.9	1	1	19	2	1	1	2	4	1	2	2	2	2
1141	2	38	6	3170	10	2	36	1	2	0	2	2		0		1	2	2	2	2
1142	2	39	0	2400	8	2	36	1	2	4	2	2		0		2	1	2	2	2	0	1	70	2		2		2	2	2	2	2	1	2	2	2	2	2	2	2	2	2				2			2
1143	1	40	1	3385	10	2	36.3	1	2	0	2	2		0		2	2	2	2	2
1144	1	38	3	3075	10	2	36.5	1	2	12	2	2		0		2	2	2	2	2
1145	1	37	5	3560	10	2	36.7	1	1	27	1	1	1	1		2	2	2	2	2
1146	1	38	6	2800	10	2	37.1	1	2	4	2	2		0		2	2	2	2	2
1147	1	40	0	4140	10	2	36	1	2	1	2	2		0		2	2	2	2	2
1148	1	38	6	2980	10	2	36	1	2	0	2	2		0		2	2	2	2	2
1149	1	40	6	4095	10	2	36	3	2	16	1	2		1		2	2	2	2	2
1150	1	39	3	3065	10	2	36.8	1	2	0	2	2		0		2	2	2	2	2
1151	2	36	5	2860	10	2	36	2	2	0	3	1	4	1		2	2	2	2	2
1152	1	37	6	3250	10	2	36	1	2	0	2	2		0		2	2	2	2	2
1153	1	41	0	3765	10	2	36	1	2	7	2	2		0		2	2	2	2	2
1154	1	39	1	3200	10	2	36	1	2	12	2	2		0		2	2	2	2	2
1155	1	39	2	3945	10	2	36.1	1	2	6	1	2		1		2	2	2	2	2
1156	1	39	2	3400	10	2	36.3	1	2	0	1	2		2	4	1	2	2	2	2
1157	1	36	1	2390	10	2	36.6	2	2	0	2	1	4	0		2	2	2	2	2
1158	2	36	1	2740	8	2	36.6	2	2	0	2	1	4	0		2	1	2	2	2	0	1	64	2	148	2		2	2	2	2	2	1	2	2	2	2	2	2	2	2	2				2			2
1159	1	39	3	3340	10	2	36.7	1	1	19	2	1	1	2	4	1	2	2	2	2
1160	1	40	0	3950	9	2	36.9	1	2	6	2	2		0		2	2	2	2	2
1161	2	41	0	3180	10	2	37	1	2	1	2	2		0		2	2	2	2	2
1162	2	38	2	2915	10	2	37.4	1	1	32	1	1	1	2	3	2	2	2	2	2
1163	2	35	2	2845	10	2	36	1	2	3	3	1	4	2	2	2	2	2	2	2
1164	2	39	0	3460	10	2	36.5	1	2	6	2	2		0		2	2	2	2	2
1165	2	39	5	2975	10	2	36.7	1	2	4	1	2		2	4	1	2	2	2	2
1166	1	39	0	3060	10	2	36.8	1	2	14	1	2		1		2	2	2	2	2
1167	2	38	5	3550	10	2	36	2	2	0	2	2		0		2	2	2	2	2
1168	2	39	3	3080	10	2	36.1	1	2	10	1	2		1		2	2	2	2	2
1169	1	38	3	3450	9	2	36.5	1	2	0.1	2	2		0		2	2	2	2	2
1170	2	40	0	3420	10	2	36.5	1	1	30	2	1	1	1		2	2	2	2	2
1171	1	39	0	3690	10	2	36.8	1	2	12	1	2		2	3	2	2	2	2	2
1172	2	37	2	2220	10	2	37.2	1	2	0	2	2		0		2	2	2	2	2
1173	2	39	1	3170	10	2	37.3	1	2	2	2	2		0		2	2	2	2	2
1174	2	40	5	3360	10	2	37.3	1	1	19	2	1	1	2	3	2	2	2	2	2
1175	2	39	0	2780	10	2	36	1	2	0	2	2		0		2	2	2	2	2
1176	2	38	2	2255	10	2	36	1	2	0	2	2		0		2	2	2	2	2
1177	1	40	1	3130	10	2	36	1	2	nd	2	2		0		2	2	2	2	2
1178	1	36	3	2961	5	2	36	2	2	5	2	1	4	0		2	1	2	2	1	0	2	50	2	117	2	nd	2	2	2	2	2	1	2	2	2	2	2	2	2	2	2				2			2
1179	2	39	1	3670	10	2	36.2	2	2	0	2	2		0		2	2	2	2	2
1180	2	38	2	3270	10	2	36.6	1	1	19	2	1	12	2	4	1	2	2	2	2
1181	2	39	6	3355	10	2	36.9	1	2	3	2	2		0		2	2	2	2	2
1182	1	39	1	3490	10	2	36.9	1	2	0	2	2		0		2	2	2	2	2
1183	2	39	2	4220	10	2	37	1	2	3	2	2		0		2	2	2	2	2
1184	1	39	5	3995	10	2	37	1	2	8	2	2		0		2	2	2	2	2
1185	1	39	5	3860	10	2	37	1	1	21	2	1	1	1		2	2	2	2	2
1186	1	41	0	3640	10	2	36	1	2	0	1	2		2	4	1	2	2	2	2
1187	2	40	5	3595	9	2	36	1	2	2	2	2		0		2	2	2	2	2
1188	2	39	0	3405	10	2	36	1	2	15	2	2		0		2	2	2	2	2
1189	1	35	3	2570	10	2	36	1	1	197	2	1	14	0		2	2	2	2	2
1190	1	39	2	2990	10	2	36.3	1	2	12	2	2		0		2	2	2	2	2
1191	2	39	0	3150	10	2	36.5	1	2	2	2	2		0		2	2	2	2	2
1192	2	38	3	2820	10	2	36.5	1	2	0	2	2		0		2	2	2	2	2
1193	2	40	1	2890	10	2	37	1	1	39	2	1	1	1		2	2	2	2	2
1194	1	40	0	3300	7	2	37.2	1	2	14	2	2		0		2	1	1	1	1	0	2		2	nd	2	nd	1	1	1	1	1	2	2	2	1	2	2	2	2	1	1	2	9000	50.3	1	1	3.7	2
1195	2	39	1	3460	10	2	36	1	2	8	2	2		0		2	2	2	2	2
1196	2	38	6	2510	10	2	36	1	2	6	2	2		0		2	2	2	2	2
1197	1	40	1	4010	10	2	36	1	1	34	2	1	1	1		2	2	2	2	2
1198	2	39	1	2860	10	2	36.4	1	2	6	2	2		0		2	2	2	2	2
1199	1	37	5	3740	10	2	36.7	3	2	9	2	2		0		2	2	2	2	2
1200	2	39	0	3510	10	2	36.7	1	2	0	2	2		0		2	2	2	2	2
1201	2	40	2	3510	10	2	nd	1	2	0	2	2		0		2	2	2	2	2
1202	1	35	0	2302	9	2	36	1	2	1	3	1	4	2	4	1	1	1	1	1	0	2	50	2	120	2		2	2	2	2	2	1	2	2	1	2	2	2	2	2	1	2	12800	30	2			2
1203	2	40	0	4285	9	2	36.5	1	2	2	2	2		0		2	1	2	2	2	4	1	70	2	120	2		2	2	2	2	2	1	2	2	2	2	2	2	2	2	2				2			2
1204	1	38	3	3440	10	2	37.9	1	2	2	2	2		0		2	2	2	2	2
1205	1	39	1	3115	10	2	36	2	2	0	2	2		0		2	2	2	2	2
1206	1	39	3	4150	10	2	36	3	2	0	2	2		0		2	2	2	2	2
1207	1	41	5	4140	10	2	36	3	2	4	2	2		0		2	2	2	2	2
1208	1	38	6	3335	10	2	36	2	2	0	2	2		0		2	2	2	2	2
1209	2	41	3	3390	10	2	36	1	2	5	1	2		1		2	2	2	2	2
1210	2	40	3	3120	10	2	36	1	2	0	1	2		2	4	1	2	2	2	2
1211	2	40	2	3530	10	2	36	1	2	0	2	2		0		2	2	2	2	2
1212	2	39	3	2790	10	2	36	2	2	0	2	2		0		2	2	2	2	2
1213	1	41	1	3300	10	2	36	1	2	0	1	2		2	3	2	2	2	2	2
1214	1	36	2	2565	10	2	36.3	1	2	6	3	1	4	1		2	2	2	2	2
1215	1	39	5	3505	10	2	36.7	1	1	85	2	1	1	1		2	2	2	2	2
1216	2	38	6	2890	9	2	36.9	1	1	nd	2	2		1		2	2	2	2	2
1217	2	36	5	2815	10	2	37	1	1	38	1	1	4	1		2	2	2	2	2
1218	2	38	4	3130	10	2	36	1	2	10	1	2		2	4	1	2	2	2	2
1219	2	41	1	3255	10	2	36	1	2	1	2	2		0		2	2	2	2	2
1220	2	38	4	2780	10	2	36	2	2	0	2	2		0		2	2	2	2	2
1221	2	40	4	3440	10	2	36.3	1	2	15	2	2		0		2	2	2	2	2
1222	1	40	0	3395	9	2	36.5	1	2	7	2	2		0		2	1	2	2	2	4	1	70	2	110	2		2	2	2	2	2	2	2	2	2	2	2	2	2	1	2				2			2
1223	1	41	2	3460	8	2	37.3	1	2	5	2	2		0		2	1	1	2	1	0	2		2		2		2	2	2	2	2	1	2	2	2	1	3	2	2	1	1	2	15780	65.3	2			2
1224	1	40	0	3355	10	2	36	1	2	0	2	2		0		2	2	2	2	2
1225	1	39	0	3250	10	2	36	1	1	18	1	1	1	1		2	2	2	2	2
1226	2	38	5	3115	10	2	36.1	1	2	0	1	2		2	4	1	2	2	2	2
1227	1	38	5	2925	8	2	36.5	2	2	0	2	2		0		2	2	2	2	2
1228	2	38	5	3145	10	2	36	1	1	19	1	1	1	2	4	1	2	2	2	2
1229	1	38	0	2970	10	2	36	1	2	4	2	2		0		2	2	2	2	2
1230	1	39	6	3810	10	2	36	1	1	23	1	2		1		2	2	2	2	2
1231	2	40	0	3105	10	2	36	1	2	0	1	2		2	4	1	2	2	2	2
1232	2	39	3	2735	10	2	36.3	1	1	19	2	1	1	0		2	2	2	2	2
1233	1	39	1	3985	10	2	36.6	2	2	0	1	2		0		2	2	2	2	2
1234	2	39	0	4070	8	2	36.8	1	1	36	2	1	1	1		2	2	2	2	2
1235	2	40	3	3610	10	2	36.9	1	2	1	2	2		0		2	2	2	2	2
1236	2	41	0	3445	10	2	36	1	2	0	2	2		0		2	2	2	2	2
1237	1	41	6	3740	10	2	36	3	2	9	2	2		1		2	2	2	2	2
1238	1	41	2	3540	10	2	36	1	1	23	2	1	1	1		2	2	2	2	2
1239	2	40	0	3565	10	2	36	1	2	0	1	2		2	3	2	2	2	2	2
1240	1	39	3	3380	10	2	36	1	2	0	2	2		0		2	2	2	2	2
1241	2	39	2	4280	10	2		1	2	nd	2	2		0		2	2	2	2	2
1242	1	40	3	3365	10	2	36	3	2	14	2	2		0		2	2	2	2	2
1243	1	40	1	3010	9	2	36	1	2	8	1	2		1		2	2	2	2	2
1244	1	39	4	3670	10	2	36	1	2	4	1	2		2	3	2	2	2	2	2
1245	1	36	1	2605	10	2	36	2	2	0	3	1	4	0		1	2	2	2	2
1246	2	38	0	2080	10	2	36	1	2	0	2	2		0		2	2	2	2	2
1247	1	40	4	3430	10	2	36	1	2	2	2	2		0		2	2	2	2	2
1248	1	38	1	3530	10	2	36	1	2	1	2	2		0		2	2	2	2	2
1249	2	36	1	2740	9	2	36	2	2	0	3	1	4	0		2	1	1	2	2	3	1	60	3		2		2	2	2	2	2	1	2	2	2	1	2	2	2	2	1	2	13000	36.4	2			2
1250	1	40	3	3350	10	2	36.4	2	2	4	2	2		0		2	2	2	2	2
1251	2	40	2	3620	10	2	36.5	1	2	14	2	1	2	2	3	2	2	2	2	2
1252	1	40	0	3180	10	2	36.8	1	2	0	2	2		0		2	2	2	2	2
1253	2	38	1	2630	10	2	36	2	2	2	2	2		0		2	2	2	2	2
1254	1	39	6	3475	10	2	36	1	2	4	2	2		0		2	2	2	2	2
1255	2	40	0	2930	10	2	36	1	1	48	1	1	1	1		2	2	2	2	2
1256	1	37	3	2870	10	2	36.4	2	2	0	2	2		1		2	2	2	2	2
1257	1	38	5	3760	10	2	36.9	1	2	0	2	2		0		2	2	2	2	2
1258	1	39	3	3340	10	2	36	1	2	0	2	2		0		2	2	2	2	2
1259	2	39	6	3420	10	2	36	1	2	0	2	2		0		2	2	2	2	2
1260	1	37	6	2720	10	2	36	1	1	26	2	1	1	1		2	2	2	2	2
1261	1	40	2	3300	10	2	36	1	2	7	2	2		0		2	2	2	2	2
1262	1	40	5	3150	10	2	36	1	2	8	2	2		0		2	2	2	2	2
1263	1	38	4	2685	10	2	36.7	2	2	0	2	2		0		2	2	2	2	2
1264	2	38	4	2695	10	2	36.7	2	2	0	2	2		0		2	2	2	2	2
1265	2	39	1	3360	10	2	36.8	1	2	0	2	2		0		2	2	2	2	2
1266	2	40	6	3230	10	2	37.2	2	2	0	1	2		0		2	2	2	2	2
1267	1	39	2	3650	10	2	37.5	2	2	0	2	2		0		2	2	2	2	2
1268	2	40	5	3180	10	2	36	1	2	8	2	2		0		2	2	2	2	2
1269	2	41	3	3860	10	2	36	1	2	1	1	2		2	4	1	2	2	2	2
1270	1	39	1	3640	10	2	36	1	2	0	2	2		0		2	2	2	2	2
1271	1	39	1	3960	10	2	36	1	2	0	2	2		0		2	2	2	2	2
1272	1	41	0	3430	10	2	36	1	2	1	2	2		0		2	2	2	2	2
1273	1	35	4	2900	10	2	36	1	1	110	2	1	14	2	4	1	2	2	2	2
1274	1	39	6	3435	10	2	36.1	1	2	2	2	2		0		2	2	2	2	2
1275	1	38	4	2770	10	2	36.9	1	1	36	2	1	1	1		2	1	2	2	2	0	1	85	2	130	2		2	2	2	2	2	1	2	2	2	2	2	2	2	2
1276	1	38	3	3290	10	2	37	1	2	4	2	2		2		2	2	2	2	2
1277	1	40	2	2705	10	2	36	1	2	0	2	2		0		2	2	2	2	2
1278	1	40	6	3910	10	2	36	1	2	0	2	2		0		2	2	2	2	2
1279	1	41	1	4485	10	2	36	1	2	2	1	2		1		2	2	2	2	2
1280	2	40	0	3680	8	2	36	3	1	38	1	1	1	1		2	2	2	2	2
1281	1	38	5	3720	10	2	36.2	3	2	0	1	2		2	3	2	2	2	2	2
1282	2	38	6	2195	10	2	36.5	2	2	0	2	2		0		2	2	2	2	2
1283	2	38	6	3300	10	2	36	1	2	1	1	2		2	4	1	2	2	2	2
1284	2	39	0	3375	10	2	36	1	2	16	2	2		0		2	2	2	2	2
1285	2	40	6	3430	10	2	36	1	1	35	1	1	1	1		2	2	2	2	2
1286	2	38	0	2420	10	2	36	1	1	30	2	1	1	1		2	2	2	2	2
1287	2	40	0	3340	8	2	36	1	2	8	2	2		0		2	2	2	2	2
1288	1	40	1	2950	10	2	36	1	2	0	1	2		2	3	2	2	2	2	2
1289	1	40	0	3510	10	2	36	2	2	0	2	2		0		2	2	2	2	2
1290	2	38	6	3060	10	2	36.8	2	2	0	2	2		0		2	2	2	2	2
1291	1	39	4	3470	10	2	37	1	1	26	2	1	1	1		2	2	2	2	2
1292	2	39	3	2790	10	2	36	1	2	1	2	2		0		2	2	2	2	2
1293	2	41	0	3340	10	2	36	1	2	0	2	2		0		2	2	2	2	2
1294	2	39	4	3460	10	2	36	1	2	2	2	2		0		2	2	2	2	2
1295	2	40	2	3570	10	2	36	1	2	7	2	2		0		2	2	2	2	2
1296	1	39	0	3300	10	2	36	2	2	0	2	2		0		2	2	2	2	2
1297	2	39	0	3650	10	2	36	1	2	0	1	2		1		2	2	2	2	2
1298	1	40	2	3295	9	2	36	1	2	1	2	2		0		2	2	2	2	2
1299	1	41	1	3105	10	2	36	1	1	25	2	1	1	0		2	2	2	2	2
1300	2	39	3	2790	10	2	36.5	1	2	0	2	2		0		2	2	2	2	2
1301	2	35	6	2590	9	2	36.7	3	2	0	3	1	4	0		2	1	1	2	1	0	2	39	1	179	2		2	2	2	2	2	1	2	2	2	2	2	2	2	2	1	2	17420	52.1	1	2	0	2
1302	1	41	2	3600	10	2	36.8	1	2	10	2	2		0		2	2	2	2	2
1303	2	38	3	3400	10	2	36	1	2	6	2	2		0		2	2	2	2	2
1304	1	36	0	2585	10	2	36	3	2	0	2	1	4	0		2	2	2	2	2
1305	1	36	0	2600	9	2	36	3	2	0	2	1	4	0		2	2	2	2	2
1306	1	39	0	3720	8	2	36	1	2	9	2	2		0		2	2	2	2	2
1307	2	40	1	4100	9	2	36	1	2	1	2	2		0		2	2	2	2	2
1308	2	41	0	3180	10	2	36	1	2	0.5	2	2		0		2	2	2	2	2
1309	2	41	1	3620	10	2	36	1	2	1	2	2		0		2	1	1	1	1	8	1	65	2	159	2		2	1	2	2	2	1	2	2	2	2	2	2	2	2	1	1	19000	71.9	1	1	4.3	1
1310	2	38	6	3210	10	2	36.5	1	2	0	2	2		0		2	2	2	2	2
1311	1	38	0	3165	10	2	36.6	1	2	2	2	2		0		2	2	2	2	2
1312	1	40	3	3420	10	2	37	1	2	8	1	2		1		2	2	2	2	2
1313	2	41	4	3660	10	2	37	1	2	0	1	2		2	4	1	2	2	2	2
1314	1	36	3	3380	9	2	37.8	1	2	3	3	1	4	2	4	1	2	2	2	2
1315	2	38	1	2760	10	2	36	1	1	23	1	1	1	1		2	2	2	2	2
1316	1	39	5	3570	10	2	36.1	1	2	0	2	2		0		2	2	2	2	2
1317	1	39	0	3590	10	2	36.3	1	2	1	2	2		0		2	2	2	2	2
1318	1	39	4	2740	10	2	36.3	1	2	0	2	2		0		2	2	2	2	2
1319	2	39	6	3200	10	2	36.5	1	2	1	2	2		0		2	2	2	2	2
1320	1	38	4	2800	10	2	36.5	1	2	1	2	2		0		2	2	2	2	2
1321	1	39	4	3880	10	2	36.5	1	2	0	1	2		2	4	1	2	2	2	2
1322	2	38	3	2980	10	2	36.6	2	2	3	1	2		0		2	2	2	2	2
1323	1	38	4	3505	10	2	36.7	1	2	0	2	2		0		2	2	2	2	2
1324	1	38	5	3175	10	2	36.7	1	2	0	2	2		0		2	2	2	2	2
1325	2	39	1	2985	10	2	36.7	1	1	47	2	1	1	1		2	2	2	2	2
1326	2	38	0	3620	10	2	36.8	1	2	0	2	2		0		2	2	2	2	2
1327	2	39	0	3520	10	2	36.8	1	2	0	2	2		0		2	2	2	2	2
1328	1	34	6	2400	10	2	36.9	1	1	87	3	1	14	1		2	2	2	2	2
1329	1	37	3	2955	10	2	36	2	2	0	2	2		3		2	2	2	2	2
1330	2	38	0	3170	10	2	36	1	2	4	3	2		0		2	2	2	2	2
1331	2	38	4	2800	10	2	36	2	2	0	2	2		0		2	2	2	2	2
1332	2	40	0	3990	10	2	36	1	2	2	2	2		0		2	2	2	2	2
1333	2	36	6	2225	10	2	36.2	2	2	0	1	1	4	0		2	2	2	2	2
1334	1	39	0	4585	10	2	36.4	2	2	0	1	2		2	3	2	2	2	2	2
1335	1	40	3	3115	10	2	36.7	1	2	0	2	2		0		2	2	2	2	2
1336	1	38	5	3560	10	2	36.8	1	2	6	2	2		0		2	2	2	2	2
1337	1	40	0	3395	10	2	36.9	3	2	0	2	2		0		2	2	2	2	2
1338	1	40	0	3280	10	2	37	1	2	15	2	2		0		2	2	2	2	2
1339	2	40	0	3650	10	2	37	1	2	1	2	2		0		2	2	2	2	2
1340	2	39	5	3500	10	2	36	1	1	32	2	1	1	1		2	2	2	2	2
1341	2	40	4	2910	10	2	36	3	2	3	2	2		0		2	2	2	2	2
1342	2	38	2	3505	10	2	36.9	1	2	7	2	2		0		2	2	2	2	2
1343	2	41	2	3420	10	2	37.1	1	2	0	2	2		0		2	2	2	2	2
1344	2	37	4	3295	10	2		1	2	nd	1	2		1		2	2	2	2	2
1345	2	38	6	3540	9	2	36.8	2	2	0	2	2		3		2	2	2	2	2
1346	2	38	5	2820	10	2	37	1	2	1	2	2		0		2	2	2	2	2
1347	1	39	5	3060	10	1	38	1	2	6	1	1	3	2	3	1	2	2	2	2
1348	1	36	2	2295	9	2	36.3	2	2	0	2	1	4	0		2	1	2	2	2	0	1	100	2	145	2		2	2	2	2	2	1	2	2	2	2	2	2	2	2
1349	2	39	4	3215	10	2	36.6	1	2	6	2	2		0		2	2	2	2	2
1350	2	40	0	3220	10	2	36.7	1	2	1	2	2		0		2	2	2	2	2
1351	2	39	3	3620	9	2	36.8	2	2	0	2	2		3		2	2	2	2	2
1352	2	40	0	2800	10	2	36.9	1	2	16	1	2		1		2	2	2	2	2
1353	2	38	1	2760	10	2	37	2	2	0	1	2		2	3	2	2	2	2	2
1354	2	38	1	2480	10	2	37	2	2	0	1	2		2	3	2	2	2	2	2
1355	1	36	2	3050	10	2	37	1	1	32	3	1	14	1		2	2	2	2	2
1356	1	40	1	2730	10	2	37.3	1	2	2	2	2		0		2	2	2	2	2
1357	2	40	4	3725	10	2	37.7	1	2	16	1	2		1		2	2	2	2	2
1358	1	39	0	3230	10	2	36.2	2	2	0	2	2		0		2	2	2	2	2
1359	2	38	4	3530	9	2	36	2	2	0	2	2		1		2	2	2	2	2
1360	1	39	2	3840	10	2	36.1	1	2	1	2	2		0		2	2	2	2	2
1361	2	38	5	2280	10	2	36.2	1	2	13	2	2		1		2	2	2	2	2
1362	2	39	6	3285	10	2	36.2	1	2	0	2	2		0		2	2	2	2	2
1363	2	40	0	2485	8	2	36.9	1	2	3	1	2		2	4	1	2	2	2	2
1364	2	39	1	2860	10	2	37.1	1	1	42	2	1	1	1		2	2	2	2	2
1365	2	41	0	3155	10	2	37.1	1	2	3	1	2		1		2	2	2	2	2
1366	1	38	0	3060	10	2	36	1	2	8	2	2		0		2	2	2	2	2
1367	1	37	6	2940	10	2	36	2	2	0	3	2		0		2	1	1	1	1	3	1	70	2	137	2		2	2	2	2	1	1	2	2	2	1	1	2	2	2	1	2	5530	51.4	1	1	3.3	2
1368	2	38	3	2800	10	2	36.3	1	1	60	2	1	1	2	4	1	2	2	2	2
1369	2	40	0	4060	10	2	36.5	1	2	6	2	2		0		2	2	2	2	2
1370	2	39	6	3720	10	2	36.6	1	2	1	2	2		0		2	2	2	2	2
1371	1	39	6	3365	10	2	37.9	1	2	7	2	2		0		2	2	2	2	2
1372	2	39	4	3505	10	2	36	2	2	0	2	2		0		2	2	2	2	2
1373	1	38	2	3225	10	2	36.3	2	2	0	2	2		0		2	2	2	2	2
1374	1	38	2	3505	9	2	36.3	2	2	0	2	2		0		2	2	2	2	2
1375	2	35	6	2420	10	2	36.3	1	2	17	3	1	4	2	1	1	2	2	2	2
1376	1	40	1	2615	10	2	36.4	1	2	1	2	2		0		2	2	2	2	2
1377	1	39	6	3695	10	2	36.4	1	2	0	2	2		0		2	2	2	2	2
1378	1	39	6	3370	10	2	36.5	1	2	0	2	2		0		2	2	2	2	2
1379	2	39	1	3260	10	2	36.5	1	1	26	2	1	1	1		2	2	2	2	2
1380	2	39	2	3460	9	2	36.6	2	2	0	1	2		0		2	2	2	2	2
1381	1	37	0	3125	10	2	36.6	2	2	0	1	2		0		2	2	2	2	2
1382	2	38	2	3060	10	2	36.8	1	2	0	2	2		0		2	2	2	2	2
1383	2	39	6	3075	10	2	36.8	1	2	0	2	2		0		2	2	2	2	2
1384	2	41	5	3325	10	2	36	1	2	0	2	2		0		2	2	2	2	2
1385	2	38	2	3410	10	2	36	1	2	0	2	1	2	2	3	2	2	2	2	2
1386	1	38	0	3000	10	2	36	1	2	0	3	2		0		2	2	2	2	2
1387	2	40	1	3620	10	2	36	1	2	0	2	2		0		2	2	2	2	2
1388	2	39	4	3215	9	2	36	1	2	4	2	2		0		2	2	2	2	2
1389	1	38	3	3330	10	2	36.3	1	2	6	2	2		0		2	2	2	2	2
1390	1	39	2	4240	10	2	36.8	1	2	12	2	2		0		2	2	2	2	2
1391	1	34	4	2503	8	2	37	3	2	6	3	1	4	0	4	2	1	1	1	1	0	1		2		2		2	2	2	2	1	1	2	2	2	2	2	2	2	2	1	1	17250	71.9	1	2	0	2
1392	1	37	2	3200	10	2		1	2	nd	2	2		0		2	2	2	2	1
1393	1	38	4	3645	10	2	36	1	2	6	2	2		0		2	2	2	2	2
1394	2	41	1	4000	10	2	36	1	2	1	2	2		0		2	2	2	2	2
1395	2	40	1	2700	10	2	36.7	1	2	5	2	2		0		2	2	2	2	2
1396	1	39	1	2870	10	2	36.8	1	2	0	2	2		0		2	2	2	2	2
1397	1	39	0	3190	10	2	36.9	1	2	0	2	2		0		2	2	2	2	2
1398	1	39	4	3380	10	2	37	1	2	3	2	2		0		2	1	2	2	2	15	1	70	2	140	2		2	2	2	2	2	2	2	2	2	2	2	2	2	2	2				2			2
1399	1	39	0	3220	9	2	36	2	2	0	2	2		0		2	2	2	2	2
1400	1	39	2	3530	9	2	36	2	2	0	1	2		0		2	2	2	2	2
1401	1	40	4	3080	10	2	36.3	1	2	3	2	2		0		2	2	2	2	2
1402	1	39	0	3540	9	2	36.3	1	2	3	2	1	2	0		2	2	2	2	2
1403	1	39	1	3280	10	2	36.6	2	2	0	2	2		0		2	2	2	2	2
1404	1	34	0	2580	7	2	36.6	3	2	0	3	1	4	0		2	1	1	1	1	0	1	100	2	125	2		2	2	2	2	1	1	2	2	2	2	2	2	2	2	1	2	10680		1	2	0	2
1405	1	41	0	3260	10	2	36.8	1	2	5	2	2		0		2	2	2	2	2
1406	2	37	1	3210	10	2	37	1	2	0	1	2		0		1	2	2	2	2
1407	1	39	6	4160	10	2	37	2	2	0	2	2		0		2	2	2	2	2
1408	2	40	4	3290	10	2	37.2	1	2	0	2	2		0		2	2	2	2	2
1409	2	39	2	3430	9	2	36	2	1	24	2	1	1	2	4	1	2	2	2	2
1410	1	37	6	3130	10	2	36.2	1	2	4	2	2		0		2	2	2	2	2
1411	2	38	1	3000	9	2	36.2	1	2	3	2	2		0		2	2	2	2	2
1412	2	38	3	2335	9	2	36.2	1	2	2	2	2		0		2	2	2	2	2
1413	1	39	6	2250	8	2	36.5	1	2	0	1	2		2	4	1	1	1	1	1	0	2		2	nd	2	nd	1	2	2	2	2	2	2	2	2	1	2	2	2	1	1	2	22280	nd	1	2	0	1
1414	1	41	5	3870	10	2	36.9	1	2	2	1	2		2	4	1	2	2	2	2
1415	1	37	1	2580	10	2	37.3	2	2	0	2	2		0		2	2	2	2	2
1416	1	37	2	2910	9	2	36	2	2	0	2	2		0		2	2	2	2	2
1417	1	39	3	2915	10	2	36	1	2	0	2	2		0		2	2	2	2	2
1418	2	40	0	3180	10	2	36.3	1	2	14	1	2		1		2	2	2	2	2
1419	2	40	3	3360	10	2	36.4	1	2	9	2	2		0		2	2	2	2	2
1420	1	39	2	3250	10	2	36.5	1	2	8	2	2		0		2	2	2	2	2
1421	2	38	5	2965	10	2	36.5	1	2	0	2	2		0		2	2	2	2	2
1422	2	39	2	2840	10	2	36.6	1	2	1	2	2		0		2	2	2	2	2
1423	2	39	4	3425	10	2	36.7	1	2	0	2	2		0		2	2	2	2	2
1424	2	37	0	3230	10	2	36.7	1	2	15	1	2		1		2	2	2	2	2
1425	2	40	0	3315	7	2	36.9	1	1	30	2	1	1	1		2	1	1	1	1	0	1	70	2		2		2	1	2	2	2	1	2	2	2	2	2	2	2	1	1	2	19750	nd	1	2	0	2
1426	2	38	4	3135	10	2	36	1	2	17	1	2		1		2	2	2	2	2
1427	1	37	0	3665	10	2	36	1	1	21	2	1	1	2	3	2	2	2	2	2
1428	1	38	1	2955	10	2	36	1	1	22	2	1	1	1		2	2	2	2	2
1429	1	38	6	3135	9	2	36.1	2	2	0	1	2		0		2	2	2	2	2
1430	1	39	0	2780	10	2	36.4	1	2	1	2	2		0		2	2	2	2	2
1431	2	39	4	2895	10	2	36.4	2	2	0	2	2		0		2	2	2	2	2
1432	1	39	0	3080	10	2	36.4	2	2	0	2	2		0		2	2	2	2	2
1433	1	40	0	3670	10	2	36.7	1	2	1	1	2		2	3	2	2	2	2	2
1434	1	39	5	3200	10	2	36.9	1	1	63	3	1	1	1		2	2	2	2	2
1435	2	38	5	2760	10	2	37.1	2	2	0	1	2		2	3	2	2	2	2	2
1436	1	40	2	3670	10	2	37.2	1	2	0	1	2		2	4	1	2	2	2	2
1437	1	38	4	3170	10	2	36	1	2	0	2	2		0		2	2	2	2	2
1438	1	38	6	2780	10	2	36.6	1	1	33	1	1	1	1		2	2	2	2	2
1439	2	38	0	3610	8	2	36	1	2	7	1	2		1		2	2	2	2	2
1440	1	39	2	2930	10	2	36.1	1	2	3	2	2		0		2	2	2	2	2
1441	2	37	3	2620	10	2	36.2	1	2	0	2	2		0		2	2	2	2	2
1442	2	40	0	2990	10	2	36.5	1	2	0	1	2		2	3	2	2	2	2	2
1443	2	39	1	3820	9	2	36.5	1	2	0	2	2		0		2	2	2	2	2
1444	2	39	0	3175	10	2	36.5	2	2	0	2	2		0		2	2	2	2	2
1445	2	40	0	2500	10	2	36.6	1	2	14	2	2		0		2	2	2	2	2
1446	1	39	0	4050	9	2	36.6	1	1	48	2	1	1	1		2	1	2	2	2	0	1	75	2	140	2		2	2	2	2	2	1	2	2	2	2	2	2	2	2
1447	1	41	4	3860	10	2	36.8	2	2	7	2	2		0		2	2	2	2	2
1448	1	41	1	3880	10	2	37	1	2	2	2	2		0		2	2	2	2	2
1449	2	40	2	3650	10	2	37	1	2	1	1	2		2	4	1	2	2	2	2
1450	1	39	2	3630	10	2	36	2	2	0	1	2		0		2	2	2	2	2
1451	1	39	6	3515	10	2	36	1	2	1	2	2		0		2	2	2	2	2
1452	2	40	3	3325	10	2	36.2	1	2	0	2	2		0		2	2	2	2	2
1453	2	39	0	3530	10	2	36.4	1	2	1	2	2		0		2	2	2	2	2
1454	1	36	6	2282	9	2	36.4	1	1	31	3	1	14	1		2	1	1	2	1	0	2		2	150	2		2	2	2	2	2	1	2	2	2	2	2	2	2	2	1	2	9340	49.5	1	2	0	2
1455	2	40	4	3900	10	2	36.5	1	1	25	2	1	1	1		2	2	2	2	2
1456	1	39	4	3345	10	2	36.6	1	2	5	2	2		0		2	2	2	2	2
1457	2	39	0	3375	10	2	36.6	1	2	0	2	2		0		2	2	2	2	2
1458	2	41	4	3100	10	2	36.6	1	2	10	2	2		0		2	2	2	2	2
1459	1	41	2	3720	10	2	36.7	1	2	16	2	2		0		2	2	2	2	2
1460	2	40	2	3090	10	1	38	3	1	49	2	1	123	2	4	1	2	2	2	2
1461	1	40	5	3200	10	2	36.4	1	1	33	2	1	1	1		2	2	2	2	2
1462	1	40	1	2680	10	2	36.7	1	2	0	2	2		0		2	2	2	2	2
1463	2	40	2	3415	10	2	36.7	1	2	0	2	2		0		2	2	2	2	2
1464	1	39	2	2580	10	2	36.9	1	2	5	2	2		0		2	2	2	2	2
1465	1	39	2	2970	10	2	36.2	1	2	2	2	2		0		2	2	2	2	2
1466	2	40	3	3390	10	2	36.2	1	2	0	1	2		2	3	2	2	2	2	2
1467	1	40	5	3980	10	2	36.5	1	2	0	2	2		0		2	2	2	2	2
1468	1	40	5	3420	10	2	36.6	1	2	0	2	2		0		2	2	2	2	2
1469	1	39	1	3985	10	2	36.6	2	2	0	1	2		0		2	2	2	2	2
1470	2	39	1	3610	10	2	36	1	2	7	1	2		2	4	1	2	2	2	2
1471	2	40	6	4360	10	2	36.1	1	2	1	2	2		0		2	2	2	2	2
1472	1	40	0	3015	10	2	36.7	1	2	0	2	2		0		2	2	2	2	2
1473	1	37	6	2880	10	2	37.1	1	1	30	1	1	1	1		2	2	2	2	2
1474	1	40	0	2840	10	2	36	1	2	13	2	2		0		2	2	2	2	2
1475	1	39	2	3415	10	2	36	2	2	0	2	2		0		2	2	2	2	2
1476	1	41	3	3495	10	2	36	1	2	2	1	2		1		2	2	2	2	2
1477	1	40	1	3780	10	2	36.1	1	2	17	2	2		0		2	2	2	2	2
1478	1	41	1	3240	9	2	36.5	1	1	19	2	1	1	0		2	2	2	2	2
1479	1	36	0	2895	9	2	36.7	2	1	168	2	1	4	0		2	2	2	2	2
1480	1	41	1	3635	10	2	36.8	1	2	0	2	2		0		2	2	2	2	2
1481	1	39	0	2445	9	2	36.9	1	2	13	2	2		0		2	2	2	2	2
1482	1	39	1	2715	9	2	36	1	2	1	2	2		0		2	2	2	2	2
1483	1	39	3	3220	10	2	36.2	1	2	0	2	2		0		2	2	2	2	2
1484	2	41	0	3260	10	2	36.2	1	2	2	1	2		1		2	2	2	2	2
1485	1	37	4	2470	10	2	36.4	1	2	0	2	2		0		2	2	2	2	2
1486	1	39	2	3340	10	2	36.5	1	2	3	2	2		0		2	2	2	2	2
1487	2	37	4	2925	8	2	36.7	2	2	0	2	2		0		2	1	2	2	2	0	1	nd	2		2		2	2	2	2	2	1	2	2	2	2	2	2	2	2	2				2			2
1488	2	38	0	3270	9	2	36.8	1	1	26	2	2		1		2	2	2	2	2
1489	1	37	3	3420	10	2	36.9	1	2	0	2	2		0		2	2	2	2	2
1490	2	40	0	3080	10	2	37.1	1	2	2	2	2		0		2	2	2	2	2
1491	2	38	6	2805	10	2	37.5	1	2	3	2	2		0		2	2	2	2	2
1492	2	40	0	2930	10	2	36	1	2	0	2	2		0		2	2	2	2	2
1493	1	40	6	3960	9	2	36	1	2	0	2	2		0		2	2	2	2	2
1494	2	39	1	3240	10	2	36	1	2	0	2	2		0		2	2	2	2	2
1495	1	40	3	3640	10	2	36	1	2	1	2	1	2	2	3	2	2	2	2	2
1496	2	40	4	3730	9	2	36	1	2	8	2	2		0		2	1	2	2	2	35	1	75	2	152	2		2	2	2	2	2	2	2	2	2	2	2	2	2	2	2				2			2
1497	2	39	6	4100	10	2	36.1	1	2	12	2	2		0		2	2	2	2	2
1498	1	40	6	4220	10	2	36.4	1	2	6	2	2		0		2	2	2	2	2
1499	1	39	0	3680	10	2	36.7	1	2	9	2	2		0		2	2	2	2	2
1500	1	40	2	3190	10	2	36.7	1	2	2	1	2		2	4	1	2	2	2	2
1501	2	39	1	4010	9	2	37	1	2	2	2	2		0		2	2	2	2	2
1502	2	39	4	3490	10	2	37	1	2	9	2	2		0		2	2	2	2	2
1503	2	38	0	2295	10	2	36.2	1	2	0	2	2		0		2	2	2	2	2
1504	2	39	3	3450	10	2	36.6	1	2	1	2	2		0		2	2	2	2	2
1505	2	40	3	3355	10	2	36.8	1	2	0	1	2		2	3	2	2	2	2	2
1506	2	39	0	2845	10	2	36.9	2	2	0	2	2		0		2	2	2	2	2
1507	2	39	2	2845	10	2	37.1	1	2	2	2	2		0		2	2	2	2	2
1508	2	39	4	3580	10	2	37.3	2	2	0	2	2		0		2	2	2	2	2
1509	2	39	6	3890	10	2	36	1	2	1	2	2		0		2	2	2	2	2
1510	2	37	6	3420	10	2	36	1	2	0	2	2		0		2	2	2	2	2
1511	1	40	6	3910	10	2	36.1	1	2	0	2	2		0		2	2	2	2	2
1512	1	40	6	3760	10	2	36.3	1	2	0	1	2		2	3	2	2	2	2	2
1513	1	40	3	3760	10	2	36.6	1	2	2	2	2		0		2	2	2	2	2
1514	2	39	2	2965	10	2	36.7	1	2	6	2	2		0		2	2	2	2	2
1515	2	40	0	3280	10	2	36.8	1	2	0	2	2		0		2	2	2	2	2
1516	2	40	1	3305	10	2	36	1	2	0	1	2		2	4	1	2	2	2	2
1517	2	37	6	3480	9	2	36	1	2	1	2	2		0		2	2	2	2	2
1518	1	39	0	3370	10	2	36	3	1	26	2	1	1	0		2	2	2	2	2
1519	2	41	3	3350	10	2	36.5	1	2	6	2	2		0		2	2	2	2	2
1520	1	40	5	3300	10	2	36.5	1	2	1	2	2		0		2	2	2	2	2
1521	1	39	5	4360	10	2	36.5	1	1	40	2	1	1	1		2	2	2	2	2
1522	2	39	5	3010	10	2	36.5	3	2	0	1	2		0		2	2	2	2	2
1523	1	40	6	3720	10	2	36.7	1	1	22	2	1	1	2	3	2	2	2	2	2
1524	2	39	6	2925	10	2	36	1	2	8	2	2		0		2	2	2	2	2
1525	2	41	0	3385	10	2	36	2	2	0	2	2		0		2	2	2	2	2
1526	1	39	1	2700	10	2	36	1	2	0	2	2		0		2	2	2	2	2
1527	2	39	1	3050	10	2	36.2	1	2	0	2	2		0		2	2	2	2	2
1528	1	38	5	3280	10	2	36.5	1	2	8	2	2		0		2	2	2	2	2
1529	2	40	1	4350	10	2	37	1	2	10	2	2		0		2	2	2	2	2
1530	1	40	4	3670	6	2	37.8	1	1	24	2	1	1	1		2	1	1	1	1	0	2	42	2	150	2	nd	2	1	2	2	2	1	2	2	2	1	2	2	2	2	1	2	13870	75	1	1	3.2	1
1531	1	41	3	3630	10	2	36	1	2	0	2	2		0		2	2	2	2	2
1532	1	40	0	3305	10	2	36	1	2	0	2	2		0		2	2	2	2	2
1533	1	41	0	3220	10	2	36.1	1	2	3	2	2		0		2	2	2	2	2
1534	2	40	0	3850	10	2	36.3	1	2	6	1	2		1		2	2	2	2	2
1535	2	39	1	3130	10	2	36.5	2	2	0	1	2		0		2	2	2	2	2
1536	1	39	0	4255	10	2	36.6	1	2	9	2	2		0		2	2	2	2	2
1537	2	39	4	3180	10	2	36.6	1	2	0	1	2		2	4	1	2	2	2	2
1538	1	39	0	3475	10	2	37	2	2	0	2	2		0		2	2	2	2	2
1539	1	39	4	3550	9	2	36	3	2	0	2	2		0		2	2	2	2	2
1540	1	39	6	3590	10	2	36	1	2	0	2	2		0		2	2	2	2	2
1541	1	39	0	3035	10	2	36	1	2	7	2	2		0		2	2	2	2	2
1542	2	39	0	3340	9	2	36	1	2	5	1	2		1		2	2	2	2	2
1543	1	37	3	3865	9	2	36.1	2	2	0	2	2		0		2	1	1	1	1	4	1	100	2	156	2		2	2	2	2	1	1	2	2	2	2	2	2	2	2	1	2	11640	59.5	1	2	0.8	2
1544	2	38	5	3315	10	2	36.4	1	2	0	1	1	2	2	4	1	2	2	2	2
1545	2	39	1	2990	10	2	36.6	2	2	0	2	2		0		2	2	2	2	2
1546	2	40	2	3470	10	2	36.6	1	2	0	1	2	2	2	3	2	2	2	2	2
1547	1	39	6	4080	10	2	36.6	3	2	2	2	2		0		2	2	2	2	2
1548	2	38	5	2585	10	2	36.7	1	2	0	2	2		0		2	2	2	2	2
1549	2	38	2	3250	8	2	36	1	2	1	2	2		0		2	2	2	2	2
1550	2	40	5	3490	10	2	36.1	1	1	19	1	1	12	1		2	2	2	2	2
1551	2	39	3	3370	10	2	36.2	1	2	14	2	2		0		2	2	2	2	2
1552	1	38	0	3740	10	2	36.5	1	2	2	2	2		0		2	1	2	2	2	3	1	80	2		2		2	2	2	2	2	2	2	2	2	2	2	2	2	2	2				2			2
1553	1	38	5	2730	10	2	36.8	2	2	0	2	2		2		2	2	2	2	2
1554	2	40	0	2655	10	2	36.9	3	1	19	2	1	1	1		2	2	2	2	2
1555	1	41	5	3950	10	2	36.9	1	2	7	2	2		0		2	1	2	2	2	4	1	66	2		2		2	2	2	2	2	2	2	2	2	2	2	2	1	2	2				2			2
1556	1	39	1	2755	10	2	36.1	1	2	1	2	2		0		2	2	2	2	2
1557	2	38	0	3480	10	2	36.1	1	1	29	2	1	1	2	3	2	2	2	2	2
1558	2	37	0	2750	10	2	36.2	2	2	0	3	2		2	3	2	2	2	2	2
1559	1	41	1	3245	9	2	36.3	1	2	5	2	2		0		2	2	2	2	2
1560	2	40	2	3500	10	2	36.4	1	2	1	1	2		2	3	2	2	2	2	2
1561	1	37	3	2885	10	2	36.4	1	2	0	2	2		0		2	2	2	2	2
1562	1	39	0	2790	10	2	36.8	2	2	0	2	2		2		2	2	2	2	2
1563	1	40	0	3330	9	2	36.8	1	2	9	2	2		0		2	2	2	2	2
1564	1	41	5	3480	10	2	36.3	1	2	4	1	2		1		2	2	2	2	2
1565	1	41	1	3385	10	2	36.9	1	2	0	2	2		0		2	2	2	2	2
1566	2	39	5	3170	10	2	37	1	2	15	2	2		1		2	2	2	2	2
1567	2	38	1	3540	10	2	37	1	1	34	2	1	1	0		2	2	2	2	2
1568	1	39	2	3690	10	2	36	1	2	0	2	2		0		2	2	2	2	2
1569	2	38	1	2715	10	2	36	3	2	0	2	2		2		2	2	2	2	2
1570	2	38	1	3330	10	2	36	3	2	0	2	2		2		2	2	2	2	2
1571	2	40	2	3600	10	2	36.1	1	2	1	2	2		0		2	2	2	2	2
1572	1	40	6	3680	10	2	36.4	1	2	2	2	2		0		2	2	2	2	2
1573	1	39	2	2875	9	2	36.6	1	2	0	2	2		0		2	2	2	2	2
1574	1	40	6	3680	10	2	36.7	3	2	3	2	2		2		2	2	2	2	2
1575	1	38	6	3260	10	2	36.2	2	2	0	2	2		0		2	2	2	2	2
1576	2	37	6	3085	10	2	36.4	1	2	0	2	2		0		2	2	2	2	2
1577	1	39	3	3280	10	2	36.7	1	1	31	2	1	1	0		2	2	2	2	2
1578	1	39	0	2821	7	2	36.9	1	2	0	2	2		0		2	1	1	1	1	0	2	50	2	140	2		2	2	2	2	1	1	2	2	2	2	2	2	2	2	1	2	11820	71.8	2			2
1579	1	40	0	3210	9	2	37	1	2	1	2	1	2	0		1	1	2	2	2	0	1		1	174	2		2	2	2	2	2	1	2	2	2	2	2	2	2	2	2
1580	1	40	3	3200	4	2	37.3	3	2	3	2	2		0		2	1	1	1	1	0	2		2		2		2	2	2	1	1	1	2	2	1	1	3	2	2	1	1	2	12770	49.6	1	2	0.2	2
1581	2	40	4	3720	9	2	36	1	2	1	2	2		0		2	2	2	2	2
1582	1	36	6	2860	10	2	36	1	2	5	2	1	4	0		2	2	2	2	2
1583	2	39	0	3380	10	2	36	1	2	0	1	2		2	3	2	2	2	2	2
1584	1	41	1	3470	10	2	36.1	3	1	45	2	1	1	0		1	2	2	2	2
1585	2	41	0	3580	10	2	36.2	1	2	10	2	2		0		2	2	2	2	2
1586	2	36	5	2685	9	2	36.4	2	2	0	2	1	4	2		2	2	2	2	2
1587	1	36	5	2000	10	2	36.4	2	2	0	2	1	4	2	4	2	1	2	2	1	0	1		2		2		2	2	2	2	2	1	2	2	2	2	2	2	2	2	2				2
1588	2	41	3	3000	10	2	36.8	1	2	1	2	2		0		2	2	2	2	2
1589	1	40	5	3420	10	2	36.8	1	2	0	2	2		0		2	2	2	2	2
1590	1	40	1	3170	10	2	36.8	1	2	0	2	2		0		2	2	2	2	2
1591	2	40	0	3290	10	2	36.9	1	2	0	2	2		0		2	2	2	2	2
1592	2	40	0	3385	10	2	36.9	1	1	24	2	1	1	0		2	2	2	2	2
1593	2	35	3	2250	7	2	37	3	1	46	3	1	14	1		1	1	1	2	1	0	2	40	2	130	2		2	2	2	2	2	1	2	2	2	2	2	2	2	2	1	2	9210	65	1	2		2
1594	2	35	3	2105	9	2	37	3	1	46	3	1	14	1		1	1	1	2	2	0	2		2	132	2		2	2	2	2	2	1	2	2	2	1	2	2	2	2	1	2	13030	65.4	2			2
1595	2	40	0	2885	10	2	37.1	1	2	12	1	2		1		2	2	2	2	2
1596	2	38	0	3340	9	2	37.2	3	1	22	1	1	1	1		2	2	2	2	2
1597	2	40	3	4410	10	2	36	1	2	2	1	2		2	3	2	2	2	2	2
1598	2	39	6	3575	10	2	36	2	2	0	2	2		0		2	2	2	2	2
1599	2	38	0	3355	10	2	36	1	2	5	2	2		0		2	2	2	2	2
1600	1	39	2	3340	10	2	36.1	1	2	0	2	2		0		2	2	2	2	2
1601	2	38	6	3440	10	2	36.4	2	2	0	2	2		2		2	2	2	2	2
1602	1	39	3	3435	10	2	36.5	1	2	1	1	2		2	4	1	2	2	2	2
1603	2	38	3	2420	10	2	36.6	1	2	0	2	2		0		2	2	2	2	2
1604	2	41	4	2980	10	2	36.9	1	2	10	2	2		1		2	2	2	2	2
1605	1	39	0	3730	10	2	36.9	1	2	0	2	2		0		2	2	2	2	2
1606	2	37	6	3355	10	2	37	1	2	0	2	2		0		2	2	2	2	2
1607	1	37	1	2105	10	2	37	1	2	0	2	2		0		2	2	2	2	2
1608	2	40	0	3355	10	2	37.1	1	1	37	2	1	1	1		2	2	2	2	2
1609	1	40	0	3580	10	2		1	2	nd	2	2		0		2	2	2	2	2
1610	1	39	6	3625	10	2	36	1	2	8	2	2		0		2	2	2	2	2
1611	2	38	6	3080	10	2	36	2	2	0	2	2		0		2	2	2	2	2
1612	2	39	1	2480	10	2	36.2	1	2	3	2	2		0		2	2	2	2	2
1613	1	38	1	2630	9	2	36.3	3	1	26	1	1	1	1		2	2	2	2	2
1614	1	39	1	3110	10	2	36.5	2	2	0	1	1	2	2	4	1	2	2	2	2
1615	1	40	0	2920	10	2	36.8	1	2	1	2	2		0		2	2	2	2	2
1616	1	38	0	3195	10	2	36.8	1	1	30	2	1	1	0		2	2	2	2	2
1617	1	39	1	3675	10	2	36	2	2	0	2	2		2		2	2	2	2	2
1618	2	39	0	3040	10	2	36.4	1	2	2	2	2		0		2	2	2	2	2
1619	2	40	6	3950	9	2	36.4	2	1	28	2	2		1		2	1	1	2	2	13	1	72	2		2		2	2	2	2	2	1	2	2	2	2	2	2	2	2	1	2	17070	52	1	2	0.3	2
1620	2	40	3	3580	10	2	36.9	1	2	5	2	2		0		2	2	2	2	2
1621	2	41	3	2750	10	2	37.3	1	2	7	2	2		0		2	2	2	2	2
1622	1	36	5	3105	10	2	36.7	3	2	5	2	1	4	2		2	2	2	2	2
1623	2	40	0	3250	10	2	36.8	1	2	8	2	2		0		2	2	2	2	2
1624	1	38	4	3570	10	2	37.1	3	1	31	2	1	1	0		1	2	2	2	2
1625	2	40	1	3290	10	2	36	1	2	0	2	2		0		2	2	2	2	2
1626	1	37	5	3160	10	2	36	1	1	31	2	1	1	0		2	2	2	2	2
1627	2	40	1	3640	9	2	36.3	1	2	0	2	2		0		2	2	2	2	2
1628	2	40	1	3810	10	2	36.3	1	2	9	2	2		0		2	2	2	2	2
1629	2	37	0	2770	8	2	36.4	3	2	0	2	2		2		2	2	2	2	2
1630	2	39	1	3800	10	2	36.5	1	2	0	2	2		0		2	2	2	2	2
1631	1	38	4	3560	10	2	37	1	2	3	2	2		0		2	2	2	2	2
1632	2	40	0	4000	8	2	37.2	1	1	34	2	1	1	1		2	1	2	2	1	0	1		2		2		2	2	2	2	1	1	2	2	2	1	2	2	2	2	2				2			2
1633	1	38	5	3680	10	1	38.5	1	1	40	2	1	13	1		1	2	2	2	2
1634	2	38	2	3255	10	2	36	1	2	0	2	2		0		2	2	2	2	2
1635	2	40	4	3090	10	2	36	1	2	1	2	2		0		2	2	2	2	2
1636	1	40	0	3360	10	2	36.4	1	2	0	1	2		2	4	1	2	2	2	2
1637	2	40	0	3700	10	2	36.7	1	2	2	1	2		2	3	2	2	2	2	2
1638	2	38	1	2735	10	2	36.7	2	2	0	2	2		0		2	2	2	2	2
1639	1	40	2	3375	10	2	37.1	2	2	0	2	2		0		2	2	2	2	2
1640	2	41	2	3900	10	2	37.4	3	2	2	1	2		2	3	2	2	2	2	2
1641	2	38	1	2820	10	2	36	1	2	0	1	2		2	4	1	1	2	2	2	3	3		2	125	2		2	1	2	2	2	2	2	2	2	1	2	2	2	2	2				2			2
1642	1	40	1	3070	10	2	36.2	3	2	0	1	2		2	4	1	2	2	2	2
1643	2	36	6	3110	10	2	36.3	2	2	0	2	1	4	0		2	2	2	2	2
1644	2	41	2	2920	10	2	36.6	1	2	0	2	2		0		2	2	2	2	2
1645	1	39	2	2640	10	2	36.8	1	2	4	2	2		0		2	2	2	2	2
1646	2	40	2	2790	10	2	37	1	2	8	2	2		0		2	2	2	2	2
1647	1	37	3	3125	10	2	37.2	1	2	8	2	2		0		2	2	2	2	2
1648	1	40	0	3230	10	2	37.6	1	1	53	2	1	1	2	3	1	2	2	2	2
1649	2	41	5	3320	10	2	37.9	1	2	8	2	2		0		2	2	2	2	2
1650	2	40	4	3560	10	2	36	1	2	2	2	2		0		2	2	2	2	2
1651	1	39	2	3120	10	2	36.3	3	2	9	2	2		2		2	2	2	2	2
1652	1	36	1	1890	10	2	36.4	1	2	0	3	1	4	2	4	1	2	2	2	2
1653	1	38	6	3235	10	2	36.5	2	2	0	2	2		0		2	2	2	2	2
1654	2	38	6	3785	10	2	36.5	2	2	0	2	2		2		2	2	2	2	2
1655	1	37	4	2630	10	2	36.6	1	2	3	2	2		0		2	2	2	2	2
1656	1	39	5	4040	10	2	36.7	2	2	0	2	2		2		2	2	2	2	2
1657	2	41	4	3755	10	2	37.8	1	2	11	2	2		0		2	2	2	2	2
1658	2	39	1	2885	10	2		1	2	nd	1	2		2	3	2	2	2	2	2
1659	2	39	5	2970	10	2	36.1	1	2	0	2	2		0		2	2	2	2	2
1660	1	39	1	2580	10	2	36.1	1	2	0	2	2		0		2	2	2	2	2
1661	2	40	5	4010	9	2	36.2	1	1	19	1	1	1	1		2	2	2	2	2
1662	2	39	5	3670	7	2	37.1	1	2	6	2	2		0		2	1	1	1	1	0	2		2		2		2	2	2	2	2	1	1	2	2	2	3	2	2	1	1	2	11000		2			2
1663	2	40	1	3155	10	2	36	1	2	0	2	2		0		2	2	2	2	2
1664	1	39	4	2880	10	2	36.2	1	2	6	2	2		0		2	2	2	2	2
1665	2	39	4	3020	10	2	36.2	1	1	30	2	1	1	0		2	2	2	2	2
1666	1	39	0	3380	10	2	36.4	1	2	0	2	2		0		2	2	2	2	2
1667	2	41	4	3170	10	2	36.5	1	2	0	2	2		0		2	2	2	2	2
1668	1	39	0	3700	10	2	36.5	3	2	9	2	2		2		2	2	2	2	2
1669	1	39	0	3420	10	2	36.9	1	2	0	2	2		0		2	2	2	2	2
1670	1	40	1	3820	9	2	37	1	2	12	1	2		1		2	2	2	2	2
1671	2	41	4	3640	10	2	37.1	1	2	9	3	2		0		2	2	2	2	2
1672	2	39	0	3610	10	2	37.1	1	2	0	1	2		2	4	1	2	2	2	2
1673	2	37	6	3160	10	2	37.3	1	2	1	1	2		2	4	1	2	2	2	2
1674	1	39	0	2870	10	2	37.4	3	2	11	2	2		2		2	2	2	2	2
1675	1	40	0	3400	10	2		1	2	0	1	2		1		2	2	2	2	2
1676	1	40	6	4420	10	2	36	1	2	6	2	2		0		2	2	2	2	2
1677	2	38	2	2970	10	2	36.2	1	2	3	2	2		0		2	2	2	2	2
1678	1	40	5	3050	10	2	36.4	1	2	4	1	2		1		2	2	2	2	2
1679	1	41	1	3080	10	2	36.6	1	2	0	2	2		0		2	2	2	2	2
1680	1	37	5	3000	10	2	36.8	1	2	0	2	2		0		2	2	2	2	2
1681	2	41	3	3670	10	2	36.9	1	2	1	2	2		0		2	2	2	2	2
1682	2	39	4	2915	10	2	37	3	2	2	2	2		2		2	2	2	2	2
1683	2	35	6	3035	10	2	37	1	2	0	2	1	4	0		2	2	2	2	2
1684	1	40	1	3685	10	2	37	1	2	0	2	2		0		2	2	2	2	2
1685	2	40	1	3515	8	1	38	3	2	7	2	1	3	2	4	1	2	2	2	2
1686	2	39	3	3250	10	2	36.3	1	2	0	2	2		0		2	2	2	2	2
1687	1	40	0	3120	10	2	36.4	1	2	12	2	2		0		2	2	2	2	2
1688	2	39	0	2860	10	2	36.4	1	2	0	1	2		2	4	1	2	2	2	2
1689	2	36	3	2530	10	2	36.5	1	1	71	3	1	14	1		2	2	2	2	2
1690	1	41	4	3370	10	2	36.6	1	2	1	1	2		2	3	2	2	2	2	2
1691	2	40	0	3090	10	2	36.6	1	2	12	2	2		0		2	2	2	2	2
1692	1	38	5	3580	10	2	36.7	1	2	0	1	2		0		1	2	2	2	2
1693	1	39	1	3200	10	2	36	1	2	0	1	2		2	4	1	2	2	2	2
1694	1	39	1	2755	10	2	36	1	2	0	2	2		0		2	1	2	2	2	1	1	70	2		2		2	2	2	2	2	2	2	2	2	2	2	2	2	2
1695	1	38	5	2965	10	2	36.3	1	2	0	2	2		0		2	2	2	2	2
1696	2	38	0	2815	10	2	36.4	1	2	1	1	1	2	1		2	2	2	2	2
1697	1	39	4	4140	10	2	36.6	1	2	0	2	2		0		2	2	2	2	2
1698	2	41	4	3510	10	2	36.6	1	2	0	2	2		0		2	2	2	2	2
1699	2	41	2	3620	9	2	36.8	3	2	7	2	2		2		2	2	2	2	2
1700	2	39	1	3095	10	2	36.8	2	2	0	2	2		0		2	2	2	2	2
1701	2	39	1	3915	10	2	36.8	3	1	36	2	1	1	0		2	2	2	2	2
1702	2	39	1	2880	9	2	36.9	2	2	0	2	2		2		2	2	2	2	2
1703	1	34	6	2585	10	2	37	1	2	9	3	1	4	1		2	2	2	2	2
1704	2	40	3	3420	10	2	36	1	2	0	2	2		0		2	2	2	2	2
1705	1	39	2	3900	10	2	36	1	2	0	2	2		0		2	2	2	2	2
1706	2	40	0	3110	10	2	36.3	1	2	14	2	2		0		2	2	2	2	2
1707	1	39	4	3110	10	2	36.5	1	2	8	2	2		0		2	2	2	2	2
1708	2	40	5	3280	9	2	36.8	1	2	1	2	2		0		2	2	2	2	2
1709	2	39	2	3340	9	2	36.8	1	1	32	2	1	1	0		2	2	2	2	2
1710	2	38	0	3160	10	2	36.9	1	2	17	2	2		0		2	2	2	2	2
1711	2	40	2	2900	10	2	37.4	1	2	12	2	2		0		2	2	2	2	2
1712	1	39	5	3015	10	2	36	1	2	12	2	2		0		2	2	2	2	2
1713	1	38	1	3700	10	2	36	3	2	2	3	2		2	3	2	2	2	2	2
1714	2	38	4	3250	10	2	36	1	2	0	1	2		2	4	1	2	2	2	2
1715	1	39	0	2925	10	2	37.3	3	2	0	2	2		2		2	2	2	2	2
1716	2	40	2	3605	10	1	38	1	2	2	2	1	3	2	4	1	2	2	2	2
1717	1	38	0	3200	10	2	36	1	2	0	2	2		0		2	2	2	2	2
1718	2	37	2	2900	10	2	36	2	2	0	1	2		2	3	2	2	2	2	2
1719	1	40	0	3370	10	2	36.1	1	2	0	2	2		0		2	2	2	2	2
1720	1	40	0	4120	10	2	36.4	1	2	0	2	2		0		2	2	2	2	2
1721	1	39	3	3200	10	2	36.4	1	2	4	2	2		0		2	2	2	2	2
1722	1	37	1	2900	10	2	36.5	2	2	0	2	2		2		2	2	2	2	2
1723	1	39	1	3540	10	2	36.5	1	2	0	2	2		0		2	2	2	2	2
1724	1	40	3	3455	10	2	36.5	1	2	0	2	2		0		2	2	2	2	2
1725	2	34	4	2150	10	2	36.5	3	1	19	3	1	14	1		2	2	2	2	2
1726	1	40	3	2775	10	2	36.6	3	1	23	2	1	1	1		2	1	2	2	2	0	1	65	2	140	2		2	2	2	2	2	2	2	2	2	1	2	2	2	2	2				2			2
1727	2	39	0	3400	10	2	37.5	1	2	5	2	2		0		2	2	2	2	2
1728	1	39	3	3580	9	2	36	1	2	0	2	2		0		2	2	2	2	2
1729	1	38	6	3465	10	2	36	2	2	0	2	2		2		2	2	2	2	2
1730	2	38	3	2795	10	2	36	3	2	0	2	2		2		2	2	2	2	2
1731	2	39	0	3565	10	2	36	2	2	0	2	2		2		2	2	2	2	2
1732	1	35	2	2600	8	2	36	1	2	0	3	1	4	1		2	1	1	2	1	0	1	70	2	135	2		2	2	2	2	2	1	2	2	2	2	2	2	2	2	1	2	14000	53	1	2	0	2
1733	1	36	6	3105	9	2	36	2	2	0	2	1	4	0		2	1	2	2	2	7	1	65	2		2		2	2	2	2	2	1	2	2	2	2	2	2	2	2	2				2			2
1734	1	36	6	2910	8	2	36	2	2	0	2	1	4	0		2	1	2	2	1	1	1		2	134	2		2	2	2	2	2	1	2	2	2	2	2	2	2	2	2				2			2
1735	1	37	2	3210	10	2	36.3	1	2	0	2	2		0		2	2	2	2	2
1736	2	39	1	3045	10	2	36.5	1	2	2	2	2		0		2	2	2	2	2
1737	1	37	6	3145	10	2	37.4	1	2	0	2	2		0		2	2	2	2	2
1738	1	38	0	3310	10	2	37.6	3	2	2	2	2		2		2	2	2	2	2
1739	1	38	5	3765	10	2	36	1	2	5	1	2		1		2	2	2	2	2
1740	2	40	2	3640	10	2	36	1	2	2	2	2		0		2	2	2	2	2
1741	2	40	0	3315	8	2	36.1	1	2	0	2	2		0		2	2	2	2	2
1742	2	39	5	3420	10	2	36.1	1	2	14	2	2		0		2	2	2	2	2
1743	2	38	0	3520	10	2	36.6	1	1	42	2	1	1	1		1	2	2	2	2
1744	1	39	1	3090	10	2	37.2	2	2	0	1	2		2	3	2	2	2	2	2
1745	2	38	4	2590	9	2	36.1	1	2	1	2	2		2		2	2	2	2	2
1746	2	38	6	2705	10	2	36.3	1	2	0	2	2		0		2	2	2	2	2
1747	1	38	5	3010	9	2	36.3	1	2	0	1	2		2	4	1	2	2	2	2
1748	2	38	1	4035	10	2	36.5	3	2	0	1	2		2	3	2	2	2	2	2
1749	1	39	2	3120	10	2	37.2	1	2	1	2	2		0		2	2	2	2	2
1750	1	39	5	2960	10	2	36	1	2	0	2	2		0		2	2	2	2	2
1751	1	40	6	3650	10	2	36	1	2	0	2	2		0		2	2	2	2	2
1752	1	36	2	3330	10	2	36	1	2	1	3	1	4	0		1	2	2	2	2
1753	1	40	0	4055	10	2	36.2	1	2	0	1	2		0		1	2	2	2	2
1754	1	40	2	3040	10	2	36.5	1	1	24	2	1	1	0		2	2	2	2	2
1755	2	38	5	3810	10	2	36.7	2	2	0	2	2		0		2	2	2	2	2
1756	1	40	5	3675	10	2	36.8	1	2	1	1	2		1		2	2	2	2	2
1757	2	39	0	2780	8	2	36.8	1	2	0	2	2		0		2	2	2	2	2
1758	1	38	2	3690	9	2	37.1	1	2	8	2	2		0		2	2	2	2	2
1759	1	38	3	2950	10	2	36	1	2	13	1	2		1		2	2	2	2	2
1760	2	40	0	3140	10	2	36.1	1	2	0	2	2		0		2	2	2	2	2
1761	2	39	6	3440	10	2	36.2	1	2	6	2	2		0		2	2	2	2	2
1762	1	41	2	3840	10	2	36.4	1	2	3	2	2		0		2	2	2	2	2
1763	1	40	3	3360	10	2	36.6	1	2	0	2	2		0		2	2	2	2	2
1764	2	40	1	3010	10	2	36.6	3	2	3	2	2		0		2	2	2	2	2
1765	1	39	2	3940	10	2	36.7	3	2	1	2	2		2		2	2	2	2	2
1766	1	40	5	3750	10	2	36.7	1	2	0	1	2		2	4	1	2	2	2	2
1767	2	41	1	2865	10	2	36.7	3	1	28	2	1	1	1		2	2	2	2	2
1768	2	40	5	3390	10	2	37	1	2	7	2	2		0		2	2	2	2	2
1769	2	40	2	3275	10	2	37.2	1	2	12	2	2		0		2	2	2	2	2
1770	1	39	6	3540	10	2	37.3	1	2	0	2	2		0		2	2	2	2	2
1771	2	39	4	3280	10	1	38.5	1	1	25	2	1	13	1		1	2	2	2	2
1772	2	41	1	3650	9	2	36	2	2	4	2	2		2		2	2	2	2	2
1773	2	39	6	3510	10	2	36	1	2	11	2	2		0		2	2	2	2	2
1774	1	38	0	2880	10	2	36	1	2	0	2	2		0		2	1	1	1	2	6	2		2		2		2	1	2	2	2	2	2	2	2	2	2	1	2	2	1	1	6780	60	2			2
1775	1	38	0	2495	10	2	36	1	2	0	2	2		0		2	1	1	1	1	72	2		2		2		2	2	1	1	1	1	2	2	1	2	2	1	2	2	1	1	7780	60	1	1	20	1
1776	1	37	4	2920	10	2	36.5	1	2	6	3	2		0		1	2	2	2	2
1777	1	39	1	3445	10	2	36.7	2	2	0	2	2		2		2	2	2	2	2
1778	1	38	5	3930	10	2	36.8	1	2	5	1	2		1		2	2	2	2	2
1779	2	39	0	3080	10	2	37	2	2	0	2	2		0		2	2	2	2	2
1780	1	39	0	3005	10	2	37	2	2	0	2	2		0		2	2	2	2	2
1781	2	39	0	3300	10	2	36	2	2	0	2	2		2		2	2	2	2	2
1782	2	40	2	2780	10	2	36	1	2	0	2	2		0		2	2	2	2	2
1783	2	39	4	3910	10	2	36	2	2	0	2	2		2		2	2	2	2	2
1784	1	39	1	3655	10	2	36.4	1	2	5	2	2		0		2	2	2	2	2
1785	1	39	0	3460	10	2	36.5	1	2	3	2	2		0		2	2	2	2	2
1786	2	39	4	3020	9	2	36.9	1	2	6	2	2		0		2	2	2	2	2
1787	2	39	0	3240	10	2	36.9	1	2	2	2	1	2	0		2	2	2	2	2
1788	2	37	2	2930	10	2	37.2	1	2	5	1	2		2	3	2	2	2	2	2
1789	2	39	2	2965	10	2	36	1	2	0	2	2		0		2	2	2	2	2
1790	1	39	6	2830	10	2	36.1	1	2	0	2	2		0		2	2	2	2	2
1791	2	39	3	3180	10	2	36.3	1	2	0	2	2		0		2	2	2	2	2
1792	1	39	3	3980	10	2	36.7	1	2	13	2	2		0		2	2	2	2	2
1793	1	37	0	3050	10	2	36.8	2	2	0	2	2		2		2	2	2	2	2
1794	2	41	0	2830	9	2	36.9	1	1	24	2	1	1	0		1	1	2	2	2	0	1	nd	2	133	2		2	2	2	2	2	2	2	2	2	2	2	2	2	2	2				2			2
1795	1	39	0	3225	10	2	37	1	2	2	2	2		0		2	2	2	2	2
1796	1	35	2	1575	10	2	36	3	2	0	3	1	4	0		2	2	2	2	2
1797	2	37	1	2990	10	2	36.2	1	2	0	2	2		0		2	2	2	2	2
1798	2	38	6	3110	10	2	36.4	1	2	6	2	2		0		2	2	2	2	2
1799	1	40	2	4220	10	2	36.6	1	2	5	2	2		0		2	2	2	2	2
1800	2	40	6	4080	10	2	37	1	1	21	2	1	1	0		2	2	2	2	2
1801	2	40	3	3650	10	2	37.1	1	2	3	2	2		0		2	2	2	2	2
1802	2	39	1	3840	10	2	37.5	1	2	6	1	2		1		2	2	2	2	2
1803	2	39	5	3360	10	2	36	1	2	3	2	2		0		2	2	2	2	2
1804	1	39	0	3150	10	2	36.8	1	2	16	1	2		1		2	2	2	2	2
1805	1	38	0	2945	10	2	37	1	2	0	2	2		0		2	2	2	2	2
1806	1	38	2	3295	10	2	36.3	1	2	0	2	2		0		2	2	2	2	2
1807	1	39	5	3605	10	2	36.9	1	1	34	2	1	1	1		2	2	2	2	2
1808	1	39	3	3270	10	2	37.1	1	2	11	2	2		0		2	2	2	2	2
1809	2	34	3	1460	9	2	36.3	2	2	0	3	1	4	0		1	1	1	2	1	0	1	65	1	160	2		2	2	2	2	1	1	2	2	2	2	2	2	2	2	1	2	8960		2			2
1810	1	39	6	2850	10	2	36.5	1	1	30	2	1	1	0		1	2	2	2	2
1811	1	39	3	3420	7	2	36.6	1	2	3	1	2		1		2	2	2	2	2
1812	1	38	0	3680	10	2	36.7	2	2	0	2	2		2		2	2	2	2	2
1813	1	40	0	2490	10	2	36.7	2	2	0	2	2		2		2	2	2	2	2
1814	2	40	1	4050	10	2	36.9	1	2	0	1	2		2	4	1	2	2	2	2
1815	1	41	2	3200	10	2	37.3	1	2	0	1	2		2	4	1	2	2	2	2
1816	2	37	3	2537	5	2	36.2	1	2	1	2	2		0		2	1	2	2	2	0	1		2		2		2	2	2	2	2	1	2	2	2	2	2	2	2	2	2				2			2
1817	2	37	3	2485	10	2	36.4	1	2	11	2	2		0		2	2	2	2	2
1818	1	38	2	2880	9	2	36.4	2	1	43	2	1	1	0		2	2	2	2	2
1819	1	39	3	3840	10	2	36.8	1	2	4	2	2		0		2	2	2	2	2
1820	2	39	0	2680	10	2	37	1	2	0	2	2		0		2	2	2	2	2
1821	2	38	3	3030	10	2	37.2	1	2	1	1	2		2	4	1	2	2	2	2
1822	2	40	5	2950	9	2	37.3	1	2	1	2	2		0		2	2	2	2	2
1823	2	37	0	3835	10	2		2	2	nd	2	2		0		2	2	2	2	2
1824	2	39	0	3600	10	2	36	1	2	0	2	2		0		2	2	2	2	2
1825	1	39	5	3450	10	2	36	1	2	2	2	2		0		2	2	2	2	2
1826	2	38	4	2900	9	2	36	2	2	0	1	2		2	3	2	2	2	2	2
1827	1	37	0	2915	9	2	36.5	1	1	33	3	1	1	1		2	1	2	2	2	0	1	70	2	150	2		2	2	2	2	2	2	2	2	2	2	2	2	2	1	2				2			2
1828	2	37	6	3180	10	2	37	1	1	42	2	1	1	0		2	2	2	2	2
1829	2	41	0	3300	10	2	37.8	1	2	1	2	2		0		2	2	2	2	2
1830	1	39	3	3430	10	2	36	1	2	0	1	2		2	3	2	2	2	2	2
1831	2	40	1	3375	10	2	36.1	2	2	0	2	2		2		2	2	2	2	2
1832	2	39	5	3460	10	2	36.2	1	2	1	2	2		0		2	2	2	2	2
1833	1	41	1	4090	10	2	36.3	1	2	6	2	2		0		2	2	2	2	2
1834	1	38	4	3080	10	2	36.5	1	2	5	1	2		2	3	2	2	2	2	2
1835	2	40	5	4040	10	2	36.5	1	2	0	1	2		2	4	1	2	2	2	2
1836	1	39	0	3305	10	2	36.7	1	2	14	2	2		0		2	2	2	2	2
1837	1	41	0	3780	9	2	36.9	1	2	0	1	2		2	3	2	1	1	1	1	1	1	120	1	165	2	36	2	2	2	2	1	1	2	2	1	2	2	2	2	2	1	2	16260	81	1	2	0	2
1838	1	38	6	3710	10	2	37.6	1	1	40	1	1	1	1		2	2	2	2	2
1839	2	40	5	3680	10	1	38	1	2	6	2	2		1		1	2	2	2	2
1840	1	39	0	3810	10	2	36.6	1	2	2	2	2		0		2	2	2	2	2
1841	2	38	0	3530	10	2	36.7	2	2	1	2	2		0		2	2	2	2	2
1842	2	39	0	4155	8	2	36.8	1	2	2	2	2		0		2	1	2	2	2	0	2		2	106	2		2	2	2	2	2	1	2	2	2	1	3	2	2	2	2				2			2
1843	2	40	2	2820	10	2	36.9	1	2	0	2	2		0		2	2	2	2	2
1844	2	39	3	3150	10	2	37	1	2	17	2	2		0		2	2	2	2	2
1845	1	38	2	2745	10	2	37	1	2	0	2	2		1		1	2	2	2	2
1846	2	40	2	3440	10	2	37.2	2	1	21	2	2		0		1	2	2	2	2
1847	2	40	2	3110	10	2	37.2	3	2	5	2	2		0		2	2	2	2	2
1848	2	41	2	3760	9	2	36	1	2	2	2	2		0		2	2	2	2	2
1849	2	41	3	3545	10	2	36.2	1	2	0	2	2		0		2	2	2	2	2
1850	2	37	5	3020	9	2	36.2	1	2	2	2	2		0		2	2	2	2	2
1851	1	41	1	3900	10	2	36.7	1	2	1	2	2		0		2	2	2	2	2
1852	1	39	4	3380	10	2	36.7	1	2	1	2	2		0		2	2	2	2	2
1853	1	40	0	4120	10	2	36.1	1	2	3	2	2		0		2	2	2	2	2
1854	2	40	1	3830	10	2	36.3	1	2	4	2	2		0		2	2	2	2	2
1855	1	41	0	3020	9	2	36.6	1	2	0	2	2		0		2	2	2	2	2
1856	2	40	1	3680	10	2	36.8	1	2	6	2	2		0		2	2	2	2	2
1857	2	38	6	2800	10	2	36.8	1	2	0	1	2		2	4	1	2	2	2	2
1858	2	40	6	3700	10	2	36.8	1	1	26	2	1	1	0		2	2	2	2	2
1859	1	40	4	3465	10	2	37	1	2	0	2	2		0		2	2	2	2	2
1860	1	38	3	3185	10	2	37	3	1	28	2	1	1	2	3	2	2	2	2	2
1861	2	40	0	3290	10	2	37.1	3	1	29	2	2		2		2	2	2	2	2
1862	2	40	2	3290	10	2	37.2	1	2	17	1	2		1		2	2	2	2	2
1863	1	39	0	3040	10	2		1	2	nd	2	2		0		2	2	2	2	2
1864	1	40	1	3240	10	2	36	1	2	0	2	2		0		2	2	2	2	2
1865	1	38	6	3480	10	2	36	2	2	0	2	2		2		2	2	2	2	2
1866	1	40	1	3460	10	2	36	3	2	7	2	2		0		2	2	2	2	2
1867	1	40	6	3755	10	2	36	1	2	5	1	2		2	3	2	2	2	2	2
1868	2	39	3	2860	10	2	36.1	2	2	0	2	2		0		2	2	2	2	2
1869	1	39	2	3920	9	2	36.1	2	2	0	2	2		0		2	1	2	2	2	0	1	65	1	160	2		2	2	2	2	2	1	2	2	2	1	2	2	2	2
1870	1	38	0	2290	10	2	36.2	2	2	0	2	2		0		2	2	2	2	2
1871	1	41	0	3935	10	2	36.3	1	2	0	1	2		2	4	1	2	2	2	2
1872	1	39	1	3100	10	2	36.7	3	2	0	2	2		0		2	2	2	2	2
1873	2	39	0	3260	10	2	36.8	1	2	0	2	2		0		2	2	2	2	2
1874	2	39	3	3670	9	2	36.8	1	1	20	2	1	1	0		2	2	2	2	2
1875	1	39	0	3110	10	2	36.9	1	2	2	2	2		0		2	2	2	2	2
1876	1	39	3	3545	10	2	36.9	2	2	0	2	2		0		2	2	2	2	2
1877	1	40	2	3780	10	2	37	1	2	0	2	2		0		2	2	2	2	2
1878	2	38	5	2775	10	2	37.1	1	2	0	2	2		0		2	2	2	2	2
1879	2	40	0	3160	10	2	37.2	1	1	35	2	1	1	1		2	2	2	2	2
1880	1	40	2	3580	10	2	37.3	1	2	0	1	2		2	4	1	2	2	2	2
1881	2	37	5	3060	9	2	36	2	2	0	2	2		2		2	2	2	2	2
1882	2	39	5	2690	10	2	36	1	2	0	1	2		2	3	2	2	2	2	2
1883	2	40	0	3770	10	2	36.5	1	2	0	1	2		0		2	2	2	2	2
1884	2	39	0	3660	10	2	36.8	1	2	14	2	2		0		2	2	2	2	2
1885	1	39	6	3575	10	2	36.8	1	2	0	2	2		0		2	2	2	2	2
1886	2	39	5	3500	10	2	37.1	1	1	29	2	1	1	0		2	2	2	2	2
1887	2	39	3	2510	9	2	37.4	3	2	4	1	2		2	3	2	2	2	2	2
1888	2	40	4	3035	10	2	36.1	3	2	8	2	2		2		2	2	2	2	2
1889	1	40	0	3250	10	2	36.5	1	2	0	2	2		0		2	2	2	2	2
1890	1	39	0	3680	10	2	36.6	1	2	9	2	2		0		2	2	2	2	2
1891	2	36	4	2480	10	2	36.6	1	1	22	2	1	14	1		2	2	2	2	2
1892	1	38	2	3650	10	2	36.9	1	2	0	2	2		0		2	2	2	2	2
1893	1	39	0	3890	10	2	37	2	2	0	2	2		2		2	2	2	2	2
1894	2	40	6	3475	10	2	37	1	2	6	2	2		0		2	2	2	2	2
1895	2	38	6	2700	10	2	37.3	1	2	3	2	2		0		2	2	2	2	2
1896	2	41	2	3300	10	2	36	1	2	0	2	2		0		2	2	2	2	2
1897	2	37	4	3610	10	2	36	2	2	0	2	2		0		2	2	2	2	2
1898	2	37	5	2595	9	2	36	2	2	0	2	2		2		2	2	2	2	2
1899	2	39	5	3510	9	2	36	1	2	8	2	2		0		2	2	2	2	2
1900	2	40	2	4315	10	2	36	3	2	3	2	2		2		2	2	2	2	2
1901	1	39	5	3720	9	2	36.2	1	2	2	2	2		0		2	1	1	2	2	0	1	70	2	130	2		2	2	2	2	2	1	2	2	2	1	3	2	2	1	1	2	23170	72	2			2
1902	2	40	6	3920	10	2	36.7	1	1	30	2	2		0		2	2	2	2	2
1903	1	39	6	2900	10	2	36.7	1	2	0	2	2		0		2	2	2	2	2
1904	2	40	0	3490	10	2	36.7	1	2	3	2	2		0		2	1	1	2	2	1	1	70	2	150	2	36.3	2	2	2	2	2	1	2	2	2	2	2	2	2	2	1	2	5520	53	1	2	0.2	2
1905	1	39	3	3720	10	2	36.8	1	2	14	1	2		1		2	2	2	2	2
1906	2	40	0	3570	10	2	37	3	2	3	2	2		2		2	2	2	2	2
1907	2	40	0	3400	10	2	37.3	1	2	17	2	2		0		2	2	2	2	2
1908	1	41	3	3880	10	2		1	2	nd	1	2		2	4	1	2	2	2	2
1909	2	38	4	2450	10	2	36.3	1	2	5	1	2		2	4	1	2	2	2	2
1910	1	37	3	2905	10	2	36.3	3	2	3	1	2		2	3	2	2	2	2	2
1911	1	39	0	3465	10	2	36.7	1	2	1	2	2		0		2	2	2	2	2
1912	2	38	5	2950	10	2	36.7	1	2	0	1	2		2	4	1	2	2	2	2
1913	1	41	0	3555	7	2	36.8	1	2	12	2	2		0		2	1	1	2	1	0	1		2	100	2		2	1	2	2	1	1	2	2	2	2	2	2	2	1	1	1	25640	57.7	2			2
1914	1	38	2	3335	8	2	37	1	2	1	3	2		0		2	2	2	2	2
1915	2	38	0	3415	10	2	37	1	2	1	3	2		0		1	2	2	2	2
1916	2	39	0	3170	10	2	37	1	1	39	2	1	1	2	3	2	2	2	2	2
1917	1	36	4	2795	10	2	37.2	1	2	6	2	1	4	2	1	2	2	2	2	2
1918	1	37	5	3020	10	2	37.3	1	2	6	2	2		0		2	2	2	2	2
1919	2	38	4	3290	10	2	37.8	1	2	0	2	2		0		2	2	2	2	2
1920	1	38	4	3715	10	2	37.8	1	1	25	1	1	1	1		2	1	2	2	2	3	1		2	130	2		2	2	2	2	2	1	2	2	2	2	2	2	2	2	2				2			2
1921	1	41	2	3520	10	2	36.2	1	2	2	2	2		0		2	2	2	2	2
1922	1	39	3	3120	10	2	36.5	1	2	3	2	2		0		2	2	2	2	2
1923	1	41	3	3880	10	2	36.7	1	1	21	2	1	1	0		2	2	2	2	2
1924	1	39	2	3200	9	2	36.9	1	2	0	1	2		2	3	2	2	2	2	2
1925	2	40	1	3925	10	2	37.5	1	2	11	2	2		0		2	2	2	2	2
1926	1	39	2	3380	10	2	36	1	2	0	2	2		2		2	2	2	2	2
1927	2	39	0	2470	10	2	36.1	1	2	17	2	2		0		2	2	2	2	2
1928	2	39	0	3400	10	2	36.6	1	2	0	1	2		2	4	1	1	1	2	2	7	2	50	2	150	2	36.1	2	1	2	2	2	1	2	2	2	2	2	2	2	1	1	2	25000	62.4	1	2	0.5	1
1929	1	38	3	2800	10	2	36.8	1	2	17	1	2		1		2	2	2	2	2
1930	1	41	1	3640	9	2	36.8	1	1	19	2	1	1	0		2	2	2	2	2
1931	2	39	5	3285	10	2	36	1	2	0	2	2		0		2	2	2	2	2
1932	2	39	2	2850	10	2	36.2	2	2	0	2	2		2		2	2	2	2	2
1933	1	39	6	3470	10	2	36.3	2	2	0	2	2		0		2	2	2	2	2
1934	2	37	3	2800	10	2	36.7	1	1	49	3	2		0		1	2	2	2	2
1935	1	39	3	4110	10	2	36.8	1	2	0	2	2		0		2	2	2	2	2
1936	1	40	0	3110	9	2	36.8	1	2	0	2	2		0		2	2	2	2	2
1937	2	39	3	3150	10	2	36.9	2	2	0	2	2		2		2	2	2	2	2
1938	2	40	4	2960	10	2	36.9	1	2	2	2	2		0		2	2	2	2	2
1939	1	40	1	3555	10	2	37	2	2	0	2	2		0		2	2	2	2	2
1940	2	40	5	4570	10	2	37	1	2	7	2	2		0		2	1	2	2	2	5	2	35	2	130	2		2	2	2	2	1	2	2	2	2	2	2	2	2	2	2				2			2
1941	2	39	0	3800	10	2	37.4	1	2	2	2	2		0		2	2	2	2	2
1942	2	39	5	3835	9	2	37.4	1	2	16	2	2		0		2	2	2	2	2
1943	1	40	1	3220	10	2	36	1	2	0	1	2		2	4	1	2	2	2	2
1944	2	41	0	4200	10	2	36	1	2	0	2	2		0		2	2	2	2	2
1945	2	39	4	3160	10	2	36.3	1	2	1	2	2		0		2	2	2	2	2
1946	1	40	6	3400	10	2	36.4	1	2	2	1	2		1		2	2	2	2	2
1947	2	41	5	4270	10	2	36.5	1	2	0	2	2		0		2	2	2	2	2
1948	2	40	5	3830	10	2	36.6	1	2	2	2	2		0		2	2	2	2	2
1949	1	41	0	3395	10	2	36.9	1	2	5	2	2		0		2	2	2	2	2
1950	1	39	4	3740	10	2	37.2	1	2	2	2	2		0		2	2	2	2	2
1951	2	37	0	2960	10	2	36.3	1	2	7	2	2		0		2	2	2	2	2
1952	1	40	6	4270	10	2	36.4	1	2	12	2	2		2		2	2	2	2	2
1953	2	39	0	3010	10	2	36.5	1	2	9	2	2		0		2	2	2	2	2
1954	1	40	1	3940	10	2	36.7	3	2	12	1	2		1		2	2	2	2	2
1955	2	40	0	3550	10	2	36.7	1	1	23	2	1	1	0		2	2	2	2	2
1956	1	40	6	3875	10	2	36.7	1	2	14	2	2		0		2	1	1	1	2	48	2		2		2		2	2	2	2	2	1	2	2	2	2	2	2	2	2	1	2	1200	65.3	1	1	5.5	1
1957	1	40	1	3360	10	2	36.8	1	2	0	1	2		2	4	1	2	2	2	2
1958	1	39	5	2900	10	2	36.8	1	1	20	2	1	1	0		2	2	2	2	2
1959	1	39	0	2875	10	2	37.1	3	2	5	2	2		2	3	2	1	1	1	1	5	1		2		2		2	2	2	2	1	1	1	2	2	2	2	2	2	2	1	2	13680	70	1	1	3.4	1
1960	1	41	3	3640	10	2	36	1	2	1	2	2		0		2	2	2	2	2
1961	2	39	0	3310	10	2	36.1	2	2	0	2	2		0		2	2	2	2	2
1962	2	39	4	3670	10	2	36.7	1	2	0	2	2		0		2	2	2	2	2
1963	1	40	0	3500	10	2	36	1	2	0	1	2		2	4	1	2	2	2	2
1964	1	39	5	2950	10	2	36.2	1	2	1	2	2		0		2	2	2	2	2
1965	1	41	1	3200	10	2	36.4	1	2	0	2	2		0		2	2	2	2	2
1966	2	40	1	3740	10	2	36.5	1	2	0	2	2		0		2	2	2	2	2
1967	1	38	0	2385	8	2	36.7	1	2	1	1	2		2	4	1	2	2	2	2
1968	1	39	3	3340	10	2	36.9	1	2	0	2	2		0		2	2	2	2	2
1969	2	40	1	3230	10	2	37	1	2	2	2	2		0		2	2	2	2	2
1970	1	39	0	3760	10	2	37	1	1	30	2	2		0		2	2	2	2	2
1971	1	40	0	3195	7	2	37	1	1	54	2	1	1	0		2	2	2	2	2
1972	2	40	4	3800	10	2	37.2	1	2	15	2	2		0		2	2	2	2	2
1973	1	39	1	3175	10	2	37.3	1	2	1	2	2		0		2	2	2	2	2
1974	2	41	0	3740	10	2	36.2	1	1	32	2	1	1	0		1	2	2	2	2
1975	1	39	3	3760	10	2	36.2	1	2	0	1	2		2	4	1	2	2	2	2
1976	2	39	0	3440	10	2	36.4	1	2	10	1	1	2	1		2	2	2	2	2
1977	1	40	5	3300	10	2	36.4	1	1	18	2	1	1	0		2	2	2	2	2
1978	2	40	1	3450	10	2	36.6	1	2	2	2	2		0		2	2	2	2	2
1979	1	37	5	2780	7	2	36.6	1	2	0	3	2		0		1	1	2	2	2	0	2		2		2		1	2	2	2	2	1	2	2	2	2	2	2	2	2	2				2			2
1980	1	40	1	3280	10	2	36.9	1	2	2	2	2		0		2	2	2	2	2
1981	1	41	2	3970	10	2	36.9	1	2	0	2	2		0		2	2	2	2	2
1982	1	40	1	3505	10	2	36	1	2	0	2	2		0		2	2	2	2	2
1983	2	38	6	2720	10	2	36.2	1	1	30	2	1	1	0		2	2	2	2	2
1984	2	40	1	3040	10	2	36.3	1	2	3	1	2		2	3	2	2	2	2	2
1985	1	39	6	4045	9	2	36.4	1	2	12	1	2		1		2	1	2	2	2	0	1		2		2		2	2	2	2	1	1	2	2	2	2	2	2	2	2
1986	1	39	0	3090	10	2	36.5	1	2	0	2	2		0		2	2	2	2	2
1987	2	38	5	2715	10	2	36.6	3	2	4	1	2		2	3	2	2	2	2	2
1988	1	41	1	3320	9	2	37	1	1	38	1	1	1	1		2	2	2	2	2
1989	2	41	3	3760	10	2	37.1	1	2	15	2	2		0		2	2	2	2	2
1990	2	41	4	3440	10	2		3	2	nd	2	2		0		2	2	2	2	2
1991	2	39	0	2800	10	2	36	2	2	0	2	2		0		2	2	2	2	2
1992	2	39	2	3860	10	2	36	1	2	7	2	2		0		2	2	2	2	2
1993	2	39	1	2460	10	2	36	1	2	0	1	1	2	1		2	2	2	2	2
1994	2	39	3	3510	10	2	36.2	1	2	0	2	2		0		2	2	2	2	2
1995	2	39	0	3020	10	2	36.5	2	2	0	2	2		0		2	2	2	2	2
1996	2	38	0	2830	10	2	36.6	1	1	33	2	2	1	2		2	2	2	2	2
1997	1	40	3	3300	10	2	36.6	1	2	1	2	2		0		2	2	2	2	2
1998	1	39	1	3035	10	2	36.9	2	2	0	2	2		0		2	2	2	2	2
1999	1	40	6	4800	10	2	36.3	1	2	6	1	2		1		2	2	2	2	2
[truncated: 1,487 more rows]
[truncated: 44 more columns]
